# Supplementary material for: Brain-to-heart cholinergic synapse-calcium signaling mediates ischemic stroke-induced atrial fibrillation
Source: Theranostics. 2024 Oct 7;14(17):6625–51. doi: 10.7150/thno.99065 (PMC11519791; doi:10.7150/thno.99065)
Supplement: Supplementary file 2 — Supplementary RNA-seq differential expression data. [file thnov14p6625s2.xlsx]

## Sheet: ModelvsSham
gene_id	log2FoldChange	padj	gene_name
ENSRNOG00000011705	6.63547	1.54181e-63	Stmn2
ENSRNOG00000013658	7.6624	7.35402e-51	Nefl
ENSRNOG00000006426	7.88112	7.74668e-34	Syt1
ENSRNOG00000013916	6.56066	6.20403e-31	Nefm
ENSRNOG00000052880	2.86575	1.67701e-29	Prph
ENSRNOG00000011989	5.12055	3.28896e-25	Vat1l
ENSRNOG00000026787	3.48113	6.95863e-25	Disp2
ENSRNOG00000021027	3.70867	1.31057e-24	Dbp
ENSRNOG00000002343	5.11317	1.57906e-24	Uchl1
ENSRNOG00000032828	5.03798	1.01466e-23	Mapk8ip2
ENSRNOG00000017209	5.6054	5.07348e-23	Tubb3
ENSRNOG00000014448	-3.93517	5.07348e-23	Arntl
ENSRNOG00000059720	5.42886	7.95123e-23	Syp
ENSRNOG00000006037	7.90381	8.47496e-22	Snap25
ENSRNOG00000010597	8.27759	2.14751e-20	Slc5a7
ENSRNOG00000010853	4.85327	3.24527e-20	Chrna7
ENSRNOG00000006639	6.05932	1.89073e-19	Scn9a
ENSRNOG00000017333	6.65695	1.69072e-18	Syt4
ENSRNOG00000006853	5.49864	1.69072e-18	Elavl2
ENSRNOG00000008157	3.05143	2.03616e-18	Syn2
ENSRNOG00000018094	2.78212	5.30002e-18	Sv2c
ENSRNOG00000005003	5.93107	7.28477e-18	Ptprn2
ENSRNOG00000023993	4.65021	7.98218e-18	Kif1a
ENSRNOG00000013162	3.45564	4.55732e-17	Zcchc12
ENSRNOG00000042717	4.5494	5.2109e-17	Ciart
ENSRNOG00000047505	3.23416	8.00694e-17	Tubb4a
ENSRNOG00000025235	5.96383	8.9787e-17	Tmem130
ENSRNOG00000015055	4.55688	1.6603e-16	Scg2
ENSRNOG00000011841	3.95128	2.23163e-16	Map2
ENSRNOG00000001528	2.5347	1.28079e-15	Gap43
ENSRNOG00000012620	5.94388	1.69863e-15	Syngr3
ENSRNOG00000003515	1.48557	7.29695e-15	Ephx1
ENSRNOG00000006235	6.60369	1.11591e-14	Nell2
ENSRNOG00000027341	6.12692	1.19595e-14	Tenm2
ENSRNOG00000019706	4.39604	1.70759e-14	Phox2a
ENSRNOG00000017445	3.56906	2.3354e-14	Tubb2b
ENSRNOG00000030515	4.27527	5.5533e-14	Nfasc
ENSRNOG00000000060	4.47925	6.80953e-14	Cplx1
ENSRNOG00000001115	4.25164	3.26744e-13	Slc29a4
ENSRNOG00000050104	4.93556	3.26744e-13	Clip3
ENSRNOG00000000257	2.68223	3.51376e-13	Smpd3
ENSRNOG00000019587	2.76306	3.8274e-13	Ptprn
ENSRNOG00000012988	5.28536	4.62411e-13	Lix1
ENSRNOG00000052887	5.68989	4.86187e-13	Dnajc6
ENSRNOG00000010146	1.2126	1.01792e-12	Ndn
ENSRNOG00000008716	6.18103	1.01792e-12	Nefh
ENSRNOG00000011268	6.40158	1.0699e-12	Chd5
ENSRNOG00000046975	9.74313	1.32546e-12	Sult4a1
ENSRNOG00000050877	-2.87176	1.67662e-12	LOC100912538
ENSRNOG00000004560	4.87332	1.719e-12	Cacna1b
ENSRNOG00000026091	4.96514	2.64552e-12	Slc10a4
ENSRNOG00000011452	1.92337	3.51175e-12	Aldoc
ENSRNOG00000018982	6.00726	4.84352e-12	Entpd3
ENSRNOG00000020248	5.79383	6.32381e-12	Ina
ENSRNOG00000009329	1.53764	2.53783e-11	Nr1d1
ENSRNOG00000017428	1.02854	3.45334e-11	Map1b
ENSRNOG00000009198	3.026	3.72625e-11	Rab6b
ENSRNOG00000013408	-2.52895	3.9097e-11	Npas2
ENSRNOG00000052224	9.11354	4.1959e-11	Celf6
ENSRNOG00000013829	8.19646	5.7457e-11	Chrna3
ENSRNOG00000018778	2.35078	8.00218e-11	Cadm1
ENSRNOG00000019249	4.62491	8.20233e-11	Ap3b2
ENSRNOG00000005392	2.88529	1.20814e-10	Ngfr
ENSRNOG00000017444	5.89755	1.59196e-10	Nrsn1
ENSRNOG00000018039	5.62127	2.06256e-10	Sncb
ENSRNOG00000059840	4.30784	3.40762e-10	Unc5a
ENSRNOG00000032729	4.55156	3.94772e-10	Bex2
ENSRNOG00000021269	6.80696	6.13071e-10	Chgb
ENSRNOG00000000521	-1.68654	6.53302e-10	Cdkn1a
ENSRNOG00000018413	2.69157	7.06341e-10	Per3
ENSRNOG00000006641	3.2507	9.28333e-10	Dbh
ENSRNOG00000020970	2.60764	9.68507e-10	Rundc3a
ENSRNOG00000016655	1.36263	9.68507e-10	Pex6
ENSRNOG00000037607	2.72144	1.23815e-09	LOC100911575
ENSRNOG00000054360	1.47498	2.06054e-09	Tspan11
ENSRNOG00000002126	2.64876	2.70607e-09	Ncam2
ENSRNOG00000005154	-3.33639	3.07867e-09	Fam150b
ENSRNOG00000023601	8.40421	5.06241e-09	Elavl4
ENSRNOG00000004680	2.93619	5.85023e-09	Kif5c
ENSRNOG00000006604	2.7344	6.99788e-09	Thy1
ENSRNOG00000025012	8.50605	8.01441e-09	Chat
ENSRNOG00000047712	2.74107	8.22879e-09	Dcx
ENSRNOG00000020355	1.74486	9.68363e-09	Twist2
ENSRNOG00000011211	4.2525	1.29626e-08	Pex5l
ENSRNOG00000013657	4.3655	1.96028e-08	Stmn3
ENSRNOG00000019219	1.77127	2.0479e-08	Vamp1
ENSRNOG00000014844	1.75673	2.59572e-08	Kif21a
ENSRNOG00000030547	4.66686	2.60868e-08	Dpp6
ENSRNOG00000028097	6.22506	2.60868e-08	Slc7a14
ENSRNOG00000046313	1.34634	2.66631e-08	Basp1
ENSRNOG00000011668	-1.43944	3.67975e-08	Nfil3
ENSRNOG00000015514	2.4151	3.83143e-08	Bcat1
ENSRNOG00000033618	2.5271	4.17211e-08	Col28a1
ENSRNOG00000019383	1.72559	4.67052e-08	Tef
ENSRNOG00000028362	4.39315	5.06028e-08	LOC689991
ENSRNOG00000002456	3.14153	5.31209e-08	Hlf
ENSRNOG00000019549	0.974114	6.93468e-08	Akap12
ENSRNOG00000022432	4.41785	7.25737e-08	Tmem59l
ENSRNOG00000000321	2.63103	7.25737e-08	Cd24
ENSRNOG00000037793	7.86221	8.04084e-08	Cdk5r2
ENSRNOG00000055939	2.71172	8.27304e-08	AABR07040690.1
ENSRNOG00000046912	1.50735	8.69496e-08	Nr1d2
ENSRNOG00000061304	6.03281	1.14563e-07	Atp2b3
ENSRNOG00000020875	5.88087	1.14563e-07	Celf3
ENSRNOG00000002468	5.7804	1.21917e-07	Tnr
ENSRNOG00000020279	1.05734	1.24908e-07	Syt11
ENSRNOG00000057221	2.6244	1.42583e-07	Scn3b
ENSRNOG00000047143	3.75037	1.5902e-07	Fkbp1b
ENSRNOG00000047891	5.21747	1.83455e-07	Foxg1
ENSRNOG00000006365	-1.69807	2.28696e-07	Asb15
ENSRNOG00000007038	7.98983	2.30917e-07	Cntn5
ENSRNOG00000019958	2.6728	3.1229e-07	Tmem151b
ENSRNOG00000010784	2.49494	3.40396e-07	Scg3
ENSRNOG00000013610	5.78916	3.94828e-07	Chrna5
ENSRNOG00000007033	1.24188	4.25189e-07	Sorcs2
ENSRNOG00000011624	5.22234	4.32467e-07	Kcnq2
ENSRNOG00000003198	7.60941	4.42335e-07	RGD1305733
ENSRNOG00000017712	6.60834	4.51651e-07	Cartpt
ENSRNOG00000018141	7.80633	5.11587e-07	RGD1307443
ENSRNOG00000020339	3.20968	5.23519e-07	Neurl1
ENSRNOG00000053889	3.68405	7.62476e-07	Celsr3
ENSRNOG00000003469	4.2179	9.40464e-07	MAST1
ENSRNOG00000007433	1.58403	9.56129e-07	Cyb561
ENSRNOG00000017568	5.28489	1.11495e-06	Rit2
ENSRNOG00000017149	2.00412	1.12673e-06	Fam131b
ENSRNOG00000007078	1.4805	1.20191e-06	Wisp1
ENSRNOG00000045821	-1.92374	1.45179e-06	Slc41a3
ENSRNOG00000019193	2.18895	1.57209e-06	Stx1b
ENSRNOG00000055371	2.31008	1.59795e-06	Sptbn4
ENSRNOG00000004400	1.93821	1.88142e-06	Avpr1a
ENSRNOG00000014573	5.82305	1.90225e-06	Ckmt1b
ENSRNOG00000032941	3.10716	1.90225e-06	Mab21l1
ENSRNOG00000019704	2.99094	1.90465e-06	Resp18
ENSRNOG00000002930	1.06383	2.24814e-06	Ppl
ENSRNOG00000006784	2.11365	2.35337e-06	Sema4f
ENSRNOG00000003675	4.85417	2.49344e-06	Ptchd1
ENSRNOG00000009409	7.62571	3.50533e-06	Fbxo2
ENSRNOG00000028545	1.42755	3.61177e-06	Ahnak2
ENSRNOG00000019161	2.22367	3.61177e-06	Cpeb1
ENSRNOG00000016863	2.46359	3.61177e-06	Pnmal2
ENSRNOG00000015727	2.34474	3.79855e-06	Loxl4
ENSRNOG00000014928	1.48098	3.83236e-06	Apba1
ENSRNOG00000020117	-2.87925	4.48049e-06	Brms1
ENSRNOG00000052070	1.62141	4.48049e-06	Aldh1a3
ENSRNOG00000006003	4.02381	4.60493e-06	Ctnna2
ENSRNOG00000020151	3.40538	4.60493e-06	Cdh1
ENSRNOG00000018337	7.13392	4.84868e-06	Caly
ENSRNOG00000053875	2.5762	5.00607e-06	Nacad
ENSRNOG00000058842	2.98922	5.25268e-06	Sptbn2
ENSRNOG00000012045	4.54903	5.41755e-06	Adgrb3
ENSRNOG00000018385	7.17981	6.37688e-06	Chrm1
ENSRNOG00000031849	2.29697	7.40643e-06	RGD1310110
ENSRNOG00000004067	2.21754	7.48563e-06	Nrcam
ENSRNOG00000001057	3.07023	7.93753e-06	Ctxn1
ENSRNOG00000051993	2.81513	8.21737e-06	Gdf10
ENSRNOG00000057616	2.77751	8.69521e-06	Ptch2
ENSRNOG00000011263	1.52285	1.05721e-05	Plac9
ENSRNOG00000002175	-0.955955	1.22139e-05	Clock
ENSRNOG00000032902	-0.843758	1.26615e-05	Ybx1-ps3
ENSRNOG00000014503	7.12836	1.35201e-05	Celf4
ENSRNOG00000015095	-1.372	1.39953e-05	Spryd7
ENSRNOG00000020644	2.19266	1.4328e-05	Nsg2
ENSRNOG00000012458	3.24175	1.5411e-05	Cyp2e1
ENSRNOG00000059348	2.24066	1.61992e-05	LOC103694902
ENSRNOG00000003927	-1.72795	1.6346e-05	Cd55
ENSRNOG00000003897	1.57048	1.74861e-05	Col1a1
ENSRNOG00000049629	2.31357	1.77765e-05	Reep2
ENSRNOG00000025670	3.73097	1.83267e-05	Shisa3
ENSRNOG00000006557	1.05911	1.87816e-05	Cyfip2
ENSRNOG00000005063	1.61444	1.96574e-05	Atl1
ENSRNOG00000011623	7.06938	1.99176e-05	Rab3c
ENSRNOG00000011726	6.92884	1.99176e-05	Grin1
ENSRNOG00000018441	1.9697	2.33408e-05	Ggt7
ENSRNOG00000033835	1.17063	3.29928e-05	Dnm1
ENSRNOG00000026963	-0.68321	3.29928e-05	Hsp90b1
ENSRNOG00000060599	6.70944	3.87425e-05	Gabrb3
ENSRNOG00000014046	6.65845	3.9234e-05	Sertm1
ENSRNOG00000004118	4.02783	3.9234e-05	Frmpd4
ENSRNOG00000009736	4.50614	4.09167e-05	A4galt
ENSRNOG00000020407	2.23871	4.14247e-05	Atcay
ENSRNOG00000005850	2.4462	4.16288e-05	Gdap1
ENSRNOG00000042309	2.26597	4.19509e-05	RGD1310049
ENSRNOG00000011631	1.53423	4.21881e-05	Fst
ENSRNOG00000003893	-2.0709	4.30748e-05	Ccnjl
ENSRNOG00000000105	1.18704	4.52885e-05	Cplx2
ENSRNOG00000027066	3.92628	4.58659e-05	Stk32a
ENSRNOG00000047493	3.59083	5.04337e-05	Slco1a4
ENSRNOG00000019961	2.54759	5.05753e-05	Tcte1
ENSRNOG00000006093	4.20696	5.26479e-05	LRRTM1
ENSRNOG00000015812	-1.26931	5.64762e-05	Tm4sf1
ENSRNOG00000020254	1.63488	5.64762e-05	Per2
ENSRNOG00000005206	4.32026	5.71313e-05	Kcnq3
ENSRNOG00000038004	6.92151	6.23518e-05	Zfp804a
ENSRNOG00000008529	-1.49725	7.03117e-05	Foxs1
ENSRNOG00000012556	3.1506	7.1875e-05	Isl1
ENSRNOG00000005133	0.969245	7.90974e-05	Mapt
ENSRNOG00000061230	1.55172	8.13705e-05	L1cam
ENSRNOG00000047551	5.10122	8.39538e-05	Pnpla2
ENSRNOG00000051929	3.53265	8.85107e-05	Phox2b
ENSRNOG00000025001	1.01072	8.9524e-05	Pcolce
ENSRNOG00000054026	4.85218	9.02805e-05	AC094001.1
ENSRNOG00000014702	2.7077	9.44071e-05	Elovl2
ENSRNOG00000023548	1.28982	0.000100535	Sned1
ENSRNOG00000009862	1.55846	0.00010182	Olfm1
ENSRNOG00000015675	3.15043	0.000117792	Nell1
ENSRNOG00000025589	6.28473	0.000122775	Jph4
ENSRNOG00000002139	2.50857	0.000122775	RGD1311575
ENSRNOG00000045771	1.80723	0.000142986	Chl1
ENSRNOG00000057044	1.6929	0.000151156	Garnl3
ENSRNOG00000049918	1.61957	0.000151935	Lrg1
ENSRNOG00000018294	-0.786633	0.000154931	Hspa5
ENSRNOG00000000693	3.56408	0.000154931	Svop
ENSRNOG00000003841	4.05776	0.000160512	Kcnh1
ENSRNOG00000017212	0.804356	0.000160592	Spsb1
ENSRNOG00000014940	1.78474	0.000170523	Sfrp5
ENSRNOG00000031367	-4.15406	0.000170523	Hprt1
ENSRNOG00000019613	2.23577	0.000188235	Syt9
ENSRNOG00000003800	4.92489	0.000201594	Rgs9
ENSRNOG00000010635	0.694694	0.000201594	Igfbp4
ENSRNOG00000042788	3.8559	0.000216289	LOC102546963
ENSRNOG00000022283	5.70752	0.000216676	Lhfpl5
ENSRNOG00000013752	6.69962	0.00021966	Elavl3
ENSRNOG00000002475	4.16556	0.000228312	AABR07058831.1
ENSRNOG00000005307	4.76792	0.000241397	Slc4a10
ENSRNOG00000003205	1.18311	0.000244227	Ldb2
ENSRNOG00000005299	2.37519	0.000247377	Kif5a
ENSRNOG00000013290	2.03991	0.000256565	Nrip3
ENSRNOG00000014035	2.52426	0.000259943	Arhgef4
ENSRNOG00000047112	-4.38167	0.000273412	LOC100912537
ENSRNOG00000005275	1.07262	0.000292086	Shmt1
ENSRNOG00000018494	-1.34476	0.000301368	Ppp1r3c
ENSRNOG00000049676	6.55458	0.000306326	St6galnac5
ENSRNOG00000018416	4.25444	0.000308421	Ttbk1
ENSRNOG00000017765	1.28989	0.000318488	Net1
ENSRNOG00000012733	0.923651	0.000318488	Ankrd12
ENSRNOG00000041744	4.26158	0.000330235	AABR07065531.1
ENSRNOG00000046109	-0.630647	0.000336212	LOC689574
ENSRNOG00000008947	1.33139	0.000336212	Cpz
ENSRNOG00000020563	1.96058	0.000336308	Cma1
ENSRNOG00000011250	3.35092	0.000336308	Inmt
ENSRNOG00000025764	0.912006	0.000344551	Mt1
ENSRNOG00000008445	0.996185	0.000344551	Dact1
ENSRNOG00000051688	2.4358	0.000345872	Syt15
ENSRNOG00000008996	6.72737	0.000345955	Dpysl5
ENSRNOG00000015303	6.64411	0.000361095	Fbll1
ENSRNOG00000025120	2.70673	0.000397919	Gli1
ENSRNOG00000011789	0.688857	0.000403695	Cdon
ENSRNOG00000020345	1.19517	0.000413306	Slc25a42
ENSRNOG00000037695	4.37651	0.000433098	Sgpp2
ENSRNOG00000007542	1.87937	0.000473477	Scg5
ENSRNOG00000030729	2.33875	0.000478146	C4b
ENSRNOG00000018122	2.20886	0.00050371	Tspan17
ENSRNOG00000024953	6.41349	0.000508787	RGD1559441
ENSRNOG00000054017	-0.817033	0.000522779	Hist1h4b
ENSRNOG00000010365	2.85781	0.00052362	Syn1
ENSRNOG00000024605	-0.873328	0.000542151	Fam220a
ENSRNOG00000004686	-0.649725	0.000550975	Spop
ENSRNOG00000046848	0.783601	0.000553891	PCOLCE2
ENSRNOG00000001113	2.84637	0.000579422	Mmd2
ENSRNOG00000018229	5.47053	0.00060418	Slc45a1
ENSRNOG00000054121	4.0709	0.000629895	AABR07061178.1
ENSRNOG00000005580	1.27216	0.000637791	Itgb4
ENSRNOG00000011400	6.49455	0.000653159	Ralyl
ENSRNOG00000010977	0.756873	0.000689214	Igfbp6
ENSRNOG00000024243	2.59578	0.000689214	Cadm4
ENSRNOG00000038933	-0.494771	0.00071225	Spcs3
ENSRNOG00000014758	2.76411	0.000783485	Lgi1
ENSRNOG00000028733	3.02522	0.000788067	Prkar1b
ENSRNOG00000002381	1.53268	0.000819568	Bmp3
ENSRNOG00000000187	-1.46257	0.000839873	Csf2rb
ENSRNOG00000047046	0.907826	0.000841578	Plin4
ENSRNOG00000002364	2.28208	0.000854614	Rnf112
ENSRNOG00000001442	0.805129	0.000867652	Por
ENSRNOG00000057855	1.90072	0.000876007	F5
ENSRNOG00000018950	2.29686	0.000887284	Fa2h
ENSRNOG00000011151	2.13643	0.000914807	Tenm4
ENSRNOG00000016512	1.40906	0.000927648	Sema3b
ENSRNOG00000011334	2.62798	0.000929359	Tmem63c
ENSRNOG00000051507	1.53951	0.000930491	Azin2
ENSRNOG00000020616	-2.76477	0.000963642	Yif1b
ENSRNOG00000004353	5.33131	0.000963642	Ppfia2
ENSRNOG00000056656	1.69454	0.00104191	AABR07044049.1
ENSRNOG00000006472	0.906024	0.00106125	Hspa2
ENSRNOG00000008169	3.95574	0.00109305	Slc24a2
ENSRNOG00000000168	-1.02762	0.00111356	Gatm
ENSRNOG00000023861	1.53677	0.0011188	Snap91
ENSRNOG00000011323	2.33474	0.00112011	Lgi3
ENSRNOG00000021023	6.86621	0.00115824	Mag
ENSRNOG00000013535	1.6856	0.00116678	Cdh6
ENSRNOG00000003171	4.57594	0.00117184	Mpz
ENSRNOG00000011292	1.38893	0.00120142	Col1a2
ENSRNOG00000009967	6.4717	0.00120142	Otof
ENSRNOG00000008570	1.65113	0.00121886	Cadps
ENSRNOG00000046202	0.980943	0.00122451	Metrnl
ENSRNOG00000017556	5.15797	0.00123249	Chrm4
ENSRNOG00000048961	1.62745	0.00126411	Bhlhe41
ENSRNOG00000004367	-0.518853	0.00131912	Elk3
ENSRNOG00000047300	2.05821	0.0013383	Bdkrb2
ENSRNOG00000042524	1.80155	0.00136248	Milr1
ENSRNOG00000005662	5.94038	0.00138748	Grm7
ENSRNOG00000049355	3.65426	0.00139632	MGC109340
ENSRNOG00000052549	5.14981	0.00141576	Chga
ENSRNOG00000019354	0.684772	0.00142314	Ptch1
ENSRNOG00000009722	0.769005	0.00142314	Chd3
ENSRNOG00000028512	1.153	0.00143252	Ilvbl
ENSRNOG00000015625	2.36805	0.00143252	MGC116202
ENSRNOG00000001128	-1.68122	0.00146915	Tesc
ENSRNOG00000053075	3.55321	0.00146915	B4galnt4
ENSRNOG00000003029	-0.433804	0.00147242	Calr
ENSRNOG00000009068	1.39024	0.00147242	Phlda3
ENSRNOG00000057996	5.04772	0.00147242	Phactr3
ENSRNOG00000020032	1.78468	0.00150721	Impdh1
ENSRNOG00000003887	2.60034	0.00150745	Lgi2
ENSRNOG00000004837	-0.894478	0.00150866	Limd1
ENSRNOG00000001520	5.73108	0.00152348	Dlx1
ENSRNOG00000032150	1.58618	0.00154669	Adcy2
ENSRNOG00000020731	2.30396	0.00156308	Ppfia3
ENSRNOG00000027099	3.04153	0.00156806	Fbxl2
ENSRNOG00000030848	-7.04885	0.00163732	Myl2
ENSRNOG00000008034	2.45455	0.00165881	Tmeff1
ENSRNOG00000042502	6.23095	0.00170646	Smim17
ENSRNOG00000015354	1.81036	0.00173766	Aox1
ENSRNOG00000002768	6.18231	0.00174818	Tmem114
ENSRNOG00000000708	1.48522	0.00175896	Sgsm1
ENSRNOG00000025156	-3.91532	0.00180182	Timm17b
ENSRNOG00000028569	-0.823007	0.00185141	Arhgap27
ENSRNOG00000020778	3.95234	0.00185299	Chrnb2
ENSRNOG00000004668	1.91891	0.00186006	Slc25a35
ENSRNOG00000006460	1.18125	0.00191115	Amdhd2
ENSRNOG00000012436	2.32196	0.00193356	Adh6
ENSRNOG00000004392	1.48669	0.00197665	Aatk
ENSRNOG00000002403	1.11391	0.00199071	Fam129a
ENSRNOG00000004753	2.01369	0.00200022	Napb
ENSRNOG00000011360	1.95527	0.00200949	Dkk2
ENSRNOG00000060193	-0.812557	0.00201289	2310007L24Rik
ENSRNOG00000029738	6.11014	0.0020519	Diras1
ENSRNOG00000014107	6.13971	0.00207452	Omg
ENSRNOG00000014367	1.6096	0.00207585	Ephb6
ENSRNOG00000026415	0.934012	0.00210718	Col14a1
ENSRNOG00000000805	-1.25445	0.00219377	Gja1
ENSRNOG00000004659	-0.66983	0.00221041	Creld2
ENSRNOG00000009345	3.33744	0.00223645	Ugt8
ENSRNOG00000001435	1.89352	0.00227445	Ssc4d
ENSRNOG00000015614	-0.764947	0.00228599	Ppp1r16b
ENSRNOG00000027204	1.07953	0.00228665	Map6
ENSRNOG00000027228	1.54078	0.00233336	Mogat2
ENSRNOG00000052080	2.29193	0.00235013	Camk2b
ENSRNOG00000006368	3.14462	0.00236031	Lrrn3
ENSRNOG00000008243	1.04272	0.0023793	Slc43a1
ENSRNOG00000011824	-2.55964	0.00242415	Trh
ENSRNOG00000018346	1.22782	0.00253167	Agtr1a
ENSRNOG00000001960	7.36447	0.00257162	Sult1d1
ENSRNOG00000057153	-0.618456	0.00257162	Pla1a
ENSRNOG00000011856	2.399	0.00261047	Ankrd29
ENSRNOG00000007923	2.0591	0.00261962	Cgref1
ENSRNOG00000043098	1.68577	0.00262398	Mt2A
ENSRNOG00000002496	6.19599	0.00262585	Stxbp5l
ENSRNOG00000031801	1.38179	0.0026774	Ephb3
ENSRNOG00000028166	0.754259	0.00275133	Asmtl
ENSRNOG00000010940	1.08154	0.00276753	Acad11
ENSRNOG00000009033	1.75209	0.00277622	Cntn2
ENSRNOG00000060123	1.15999	0.00277622	Kifc2
ENSRNOG00000011381	2.46742	0.00277622	Acsbg1
ENSRNOG00000033110	1.51763	0.00277765	Svep1
ENSRNOG00000005447	-1.24881	0.00278612	LOC100364791
ENSRNOG00000014251	0.912993	0.00278856	Capn5
ENSRNOG00000053136	-2.02148	0.0028544	1700016D06Rik
ENSRNOG00000051548	1.40194	0.00288488	Lmod1
ENSRNOG00000055382	2.40312	0.0030053	Hcn1
ENSRNOG00000024799	-0.694169	0.00301955	Cd93
ENSRNOG00000003950	2.3885	0.00305585	Lvrn
ENSRNOG00000017087	-0.682856	0.00306342	Man1c1
ENSRNOG00000020637	5.53655	0.00306756	Hmx3
ENSRNOG00000008790	5.4954	0.00309242	Gdap1l1
ENSRNOG00000058866	0.669503	0.00314296	Myo5a
ENSRNOG00000027540	-0.704858	0.00316956	Fam102b
ENSRNOG00000037199	-1.02968	0.00317376	Spink8
ENSRNOG00000008191	1.6315	0.00318043	Hoxb4
ENSRNOG00000026953	2.12375	0.00322251	Gpr88
ENSRNOG00000007367	-0.701181	0.00322267	2024-09-04
ENSRNOG00000018268	5.12676	0.00325046	Hhip
ENSRNOG00000004829	-0.797292	0.00325834	Immp1l
ENSRNOG00000017346	5.97214	0.00337833	Myt1
ENSRNOG00000011411	-1.15036	0.00337833	Adgrg6
ENSRNOG00000002361	2.88872	0.00337833	Prkg2
ENSRNOG00000003537	-2.25547	0.00345091	Spta1
ENSRNOG00000050767	1.84084	0.00357161	Nrn1
ENSRNOG00000016120	-1.93119	0.00361092	Tlx1
ENSRNOG00000048273	5.38075	0.00368067	Apod
ENSRNOG00000010248	2.56887	0.00372714	Serpini1
ENSRNOG00000024751	2.00746	0.00384369	H2afy2
ENSRNOG00000018839	0.899045	0.00385701	Ntrk2
ENSRNOG00000016768	5.95604	0.00387861	Oprl1
ENSRNOG00000020119	1.00409	0.00393757	Pcdhac1
ENSRNOG00000040208	6.07053	0.00395095	Mmp27
ENSRNOG00000053025	-1.03062	0.004085	AC130391.3
ENSRNOG00000045846	-0.991789	0.004085	Rfx2
ENSRNOG00000008915	1.89607	0.00415199	Prima1
ENSRNOG00000017409	2.20635	0.00418974	Wnt6
ENSRNOG00000056156	0.557614	0.00418974	Tmem57
ENSRNOG00000001416	6.21469	0.00424095	LOC100909521
ENSRNOG00000038150	5.28778	0.00424413	RGD1560394
ENSRNOG00000053247	0.889045	0.00431122	Snx21
ENSRNOG00000047545	2.86329	0.00432036	Adra2a
ENSRNOG00000025889	2.08269	0.00434847	Gnas
ENSRNOG00000028624	2.24129	0.00453363	Kif26b
ENSRNOG00000018445	1.81016	0.00456286	Agt
ENSRNOG00000018748	1.53929	0.0046989	Slc16a11
ENSRNOG00000025404	-2.20321	0.00472307	Dppa4
ENSRNOG00000000885	-1.56032	0.00484551	Auts2
ENSRNOG00000012108	-0.807897	0.00484551	Thsd1
ENSRNOG00000016260	1.23738	0.00484551	Polr3g
ENSRNOG00000014302	2.6727	0.00500855	Dlgap3
ENSRNOG00000017105	1.57374	0.00506702	Dpyd
ENSRNOG00000060464	0.904255	0.00509103	Plxna3
ENSRNOG00000014550	1.67118	0.00518488	Plcxd3
ENSRNOG00000023375	0.813182	0.00518488	Rab34
ENSRNOG00000038102	0.775925	0.00518488	Elmod3
ENSRNOG00000019484	1.42635	0.00520527	Slc6a9
ENSRNOG00000020781	4.05635	0.00527663	Tbcb
ENSRNOG00000012216	0.651598	0.00527663	Tgfbi
ENSRNOG00000054843	3.09642	0.00532933	AABR07005593.1
ENSRNOG00000009054	4.56459	0.00533274	Elmod1
ENSRNOG00000001628	3.09975	0.00533274	Pcp4
ENSRNOG00000023943	-2.32295	0.00533274	Gbp1
ENSRNOG00000024631	1.17328	0.0054437	Chadl
ENSRNOG00000023765	6.11781	0.00548291	Nyap2
ENSRNOG00000004998	2.46136	0.00560254	Jakmip1
ENSRNOG00000000825	-1.25486	0.00561615	Fam26e
ENSRNOG00000023603	5.82662	0.00561615	Amer3
ENSRNOG00000006761	1.60118	0.00561615	Sh3gl2
ENSRNOG00000002636	2.70106	0.00561615	Abat
ENSRNOG00000002097	-0.952723	0.00570224	Rasl11b
ENSRNOG00000059702	0.90558	0.00578472	Tex9
ENSRNOG00000024657	2.31509	0.00598688	Mfsd4
ENSRNOG00000024349	1.15658	0.00598942	Dos
ENSRNOG00000025143	-0.669067	0.00600166	Icam2
ENSRNOG00000017283	2.14916	0.00602056	Kcnt1
ENSRNOG00000009700	3.80065	0.00602472	Dync1i1
ENSRNOG00000020583	1.13497	0.00603718	Fcgrt
ENSRNOG00000023440	2.21849	0.00604668	Phex
ENSRNOG00000017917	2.01984	0.00626089	Cdhr2
ENSRNOG00000051854	-0.815506	0.00626615	Enpep
ENSRNOG00000001687	-0.772816	0.00638003	Crybg3
ENSRNOG00000004706	3.08677	0.00641487	Vit
ENSRNOG00000020482	1.09702	0.00649293	Nfatc4
ENSRNOG00000000866	0.611062	0.0065175	Rbmx
ENSRNOG00000047085	5.78076	0.00652108	Lrrtm2
ENSRNOG00000058003	0.788658	0.00652108	Spon1
ENSRNOG00000018343	-0.533483	0.00657761	Isca1
ENSRNOG00000018736	1.73154	0.00685581	LOC100911615
ENSRNOG00000033581	0.847325	0.00694131	Tnxb
ENSRNOG00000057880	1.83517	0.00694131	Myh11
ENSRNOG00000049937	0.995719	0.00694131	Pdxk
ENSRNOG00000047080	3.50731	0.00706496	Gng4
ENSRNOG00000010944	-0.564684	0.00714725	Hyou1
ENSRNOG00000020021	3.0958	0.00719896	Brsk2
ENSRNOG00000036585	5.87337	0.00719896	Cfap43
ENSRNOG00000016980	2.98367	0.00719896	Qprt
ENSRNOG00000008463	2.76206	0.00719896	Rundc3b
ENSRNOG00000010128	2.16687	0.00719896	Slc27a2
ENSRNOG00000021110	1.05113	0.00730953	Mllt11
ENSRNOG00000028668	-0.981757	0.00733757	Slc28a2
ENSRNOG00000010260	0.845111	0.00734029	Dixdc1
ENSRNOG00000040333	5.92523	0.007661	Nxph2
ENSRNOG00000048139	4.90802	0.007661	Ncmap
ENSRNOG00000004827	-0.473497	0.00796008	Papola
ENSRNOG00000002122	-0.466463	0.00826292	Lrrc8c
ENSRNOG00000007527	-0.491899	0.00826492	Tm2d1
ENSRNOG00000010617	2.12836	0.00829094	Scube1
ENSRNOG00000025209	-0.488011	0.00842285	Plxnd1
ENSRNOG00000008168	1.59137	0.00850478	Wnt5b
ENSRNOG00000010607	2.08598	0.00853834	Rnf208
ENSRNOG00000052745	1.54174	0.00854796	Met
ENSRNOG00000038068	2.05234	0.00854878	Pcdh9
ENSRNOG00000028100	1.71197	0.00854878	Pex11g
ENSRNOG00000028711	1.42561	0.00855256	Dgat1
ENSRNOG00000020020	-0.630337	0.00859345	Wbp1l
ENSRNOG00000033100	-0.862335	0.00859345	AABR07054189.1
ENSRNOG00000016866	-1.75221	0.00860626	Fhl2
ENSRNOG00000014992	2.05927	0.00867395	M6pr
ENSRNOG00000023664	0.798154	0.00883049	Lepr
ENSRNOG00000008683	2.44601	0.00885841	Alk
ENSRNOG00000021117	0.615963	0.00887031	Rps6ka4
ENSRNOG00000002004	3.01624	0.0089717	Prdm8
ENSRNOG00000007799	0.924067	0.0089717	Fam151a
ENSRNOG00000004101	2.42857	0.00898824	2024-03-01
ENSRNOG00000014415	-0.47517	0.00912505	Hsbp1
ENSRNOG00000006228	-0.467245	0.00937133	Pdia4
ENSRNOG00000050841	1.19289	0.00947492	Ache
ENSRNOG00000003720	1.03304	0.00947492	Prrx1
ENSRNOG00000005387	1.0031	0.00953913	Rbm3
ENSRNOG00000007254	-0.980612	0.010133	Ttc9
ENSRNOG00000010240	0.727098	0.0101619	Fam46a
ENSRNOG00000022910	-0.936599	0.0101921	Emcn
ENSRNOG00000048036	5.6597	0.0102393	Ncan
ENSRNOG00000025676	1.02546	0.0105916	Fam198a
ENSRNOG00000045913	1.7004	0.0106633	Prdm16
ENSRNOG00000016558	2.79349	0.0107392	Pllp
ENSRNOG00000007654	0.764235	0.0108208	Lrig3
ENSRNOG00000005770	1.51731	0.010838	Sostdc1
ENSRNOG00000050193	2.29204	0.0108393	LOC100912262
ENSRNOG00000016177	1.044	0.0109936	Scara3
ENSRNOG00000007793	-0.799496	0.0110919	Pnrc1
ENSRNOG00000012324	2.19717	0.0111232	Soga3
ENSRNOG00000016552	1.20217	0.0112931	Hmgcs1
ENSRNOG00000004901	-0.5934	0.0112931	Slc4a1ap
ENSRNOG00000027480	-1.55971	0.0113048	Tmem116
ENSRNOG00000015859	3.63499	0.0113048	Chdh
ENSRNOG00000006632	-0.444427	0.0113255	Rps6ka3
ENSRNOG00000008586	1.83291	0.0113974	Aldh1l2
ENSRNOG00000061868	-0.993549	0.0113989	Kbtbd12
ENSRNOG00000012720	-6.21404	0.0114872	Irx4
ENSRNOG00000025476	-0.778631	0.0114872	Tmem252
ENSRNOG00000000413	-1.43447	0.0116384	Pln
ENSRNOG00000003813	4.50912	0.0118098	Kcnk10
ENSRNOG00000007989	-0.797037	0.0118149	Chst1
ENSRNOG00000004699	-1.01483	0.0118891	Fibin
ENSRNOG00000006595	4.46705	0.0119756	Htr3a
ENSRNOG00000046007	7.32957	0.0120621	Cldn3
ENSRNOG00000034116	1.70763	0.0121483	Gk
ENSRNOG00000042419	-0.763094	0.0121527	Acyp2
ENSRNOG00000008989	-0.938941	0.0121848	Cryl1
ENSRNOG00000012582	0.844925	0.012275	Eif4ebp1
ENSRNOG00000015149	2.82786	0.0127239	Nrg4
ENSRNOG00000016920	4.18611	0.0127239	Spire2
ENSRNOG00000037080	-1.06796	0.0127239	Adamts17
ENSRNOG00000018276	-0.58692	0.0127239	Mgat4a
ENSRNOG00000059479	1.08504	0.0127239	Adcy1
ENSRNOG00000000500	1.85719	0.0127239	Scube3
ENSRNOG00000000902	-0.802418	0.0127239	Hsph1
ENSRNOG00000059660	1.88028	0.0127239	AABR07065531.5
ENSRNOG00000022771	-0.54421	0.0127544	Arhgap23
ENSRNOG00000053494	1.37803	0.0127544	Mcpt1
ENSRNOG00000052897	4.65191	0.012924	AABR07014983.3
ENSRNOG00000059625	-5.78039	0.0129905	AABR07035641.2
ENSRNOG00000029147	5.43952	0.013072	Rbm11
ENSRNOG00000011937	1.42816	0.0132685	Sgtb
ENSRNOG00000017420	1.34313	0.0133516	Nudt6
ENSRNOG00000004783	0.920889	0.0133516	Fam171b
ENSRNOG00000006075	1.04574	0.0136277	Fez1
ENSRNOG00000023410	-1.16114	0.0136277	Apol9a
ENSRNOG00000014576	1.85905	0.0137433	Dock3
ENSRNOG00000019189	1.79388	0.0139613	Acat2
ENSRNOG00000006539	1.1448	0.0140444	Pex16
ENSRNOG00000005792	2.57972	0.0141741	Ankef1
ENSRNOG00000001577	5.3368	0.0142293	Hoxd3
ENSRNOG00000000585	-0.449271	0.0143235	Amd1
ENSRNOG00000034190	2.55634	0.0143252	Ighm
ENSRNOG00000021812	-1.40055	0.0147108	Scx
ENSRNOG00000052981	-0.941393	0.0149585	AABR07058464.1
ENSRNOG00000047002	2.84641	0.0151406	Fstl5
ENSRNOG00000054033	1.38423	0.0152276	Adap1
ENSRNOG00000057558	1.35258	0.0154333	AC128792.2
ENSRNOG00000033564	1.78083	0.0154439	Cfd
ENSRNOG00000028216	5.59782	0.01556	Igsf5
ENSRNOG00000052518	-1.35358	0.0157245	AABR07025387.1
ENSRNOG00000009531	3.37197	0.0157245	Col9a3
ENSRNOG00000032922	0.468805	0.0158044	Dclk1
ENSRNOG00000016612	1.86196	0.0159629	Trim36
ENSRNOG00000004269	5.0945	0.0159629	Myt1l
ENSRNOG00000031211	2.96566	0.016014	Acsm5
ENSRNOG00000004226	1.0277	0.0162838	Irak3
ENSRNOG00000014524	0.941031	0.016328	S1pr3
ENSRNOG00000050735	0.544066	0.016328	Cd99
ENSRNOG00000018850	5.61251	0.0165061	Ttc9b
ENSRNOG00000009863	1.68489	0.0165508	Prrt3
ENSRNOG00000000582	1.1668	0.0165828	LOC100911156
ENSRNOG00000001170	1.30115	0.0165828	Cox6a1
ENSRNOG00000033568	0.477019	0.0166412	Mapk8ip3
ENSRNOG00000012258	-0.787958	0.0167941	Rras2
ENSRNOG00000018649	-0.496205	0.0171443	Slc35c2
ENSRNOG00000037604	-0.510814	0.0171443	Ascc3
ENSRNOG00000017434	1.34922	0.0171799	Mgat3
ENSRNOG00000003241	5.61782	0.0171799	Gabrg2
ENSRNOG00000032136	-0.736718	0.017231	Cdc42ep3
ENSRNOG00000010502	-0.470192	0.017231	Fbxo8
ENSRNOG00000001892	1.78457	0.0173515	Tbx1
ENSRNOG00000000436	1.23207	0.0173515	Egfl8
ENSRNOG00000017558	0.710803	0.0173793	Tubb2a
ENSRNOG00000014010	1.07804	0.0173826	Gfra2
ENSRNOG00000005335	-1.49585	0.0174202	Galnt13
ENSRNOG00000003755	2.84949	0.0174202	Clgn
ENSRNOG00000043007	1.16837	0.017601	Rcn3
ENSRNOG00000026870	2.94268	0.0177031	Clic6
ENSRNOG00000014199	0.875051	0.017745	Zfp703
ENSRNOG00000011467	0.683169	0.0177892	Uck1
ENSRNOG00000002215	1.14331	0.0178276	Mylk
ENSRNOG00000007370	-0.643966	0.0179262	Rnf144a
ENSRNOG00000005988	0.610224	0.0179262	Arl8a
ENSRNOG00000013748	3.15846	0.018042	Trem3
ENSRNOG00000010204	0.670136	0.0185068	Tmem9
ENSRNOG00000010872	-0.615842	0.0185984	Ckb
ENSRNOG00000058589	1.53077	0.0185984	AABR07046778.1
ENSRNOG00000016358	2.79571	0.0187472	Apba2
ENSRNOG00000006527	5.69249	0.0188138	Slc6a1
ENSRNOG00000032058	-0.473908	0.0188138	Pogk
ENSRNOG00000054016	4.15379	0.0189964	AABR07030091.1
ENSRNOG00000012067	4.56139	0.0189964	Fam111a
ENSRNOG00000015602	-1.35406	0.0191031	Cdh2
ENSRNOG00000016302	3.36909	0.0191031	Cnnm1
ENSRNOG00000011800	1.89357	0.0191031	F3
ENSRNOG00000003365	0.88291	0.0191031	Cadm3
ENSRNOG00000011189	1.02622	0.0194371	Acy1
ENSRNOG00000014815	-1.47263	0.0197705	Myoz2
ENSRNOG00000016640	1.74573	0.019866	Dner
ENSRNOG00000008090	-0.525277	0.0200635	Txndc12
ENSRNOG00000014025	3.67693	0.0201005	Rasgrf1
ENSRNOG00000017969	5.57444	0.0201668	Olfm3
ENSRNOG00000060753	0.488526	0.0201824	Esyt1
ENSRNOG00000053232	1.13184	0.0203184	Ror2
ENSRNOG00000060179	1.05327	0.0204595	Gpc3
ENSRNOG00000026217	-1.5235	0.0205106	Armc2
ENSRNOG00000032884	4.984	0.0206463	Scn11a
ENSRNOG00000054603	2.18647	0.0206881	Pacsin1
ENSRNOG00000019265	-0.777746	0.0206881	Pcdh12
ENSRNOG00000005332	-1.46847	0.0207475	Csdc2
ENSRNOG00000000618	3.24435	0.0207475	Mdga2
ENSRNOG00000049020	2.14813	0.020769	Tceal3
ENSRNOG00000048039	2.53207	0.0208276	LOC679149
ENSRNOG00000055773	5.49491	0.0210066	Olr1424
ENSRNOG00000024641	2.01877	0.021116	LOC100910838
ENSRNOG00000019582	1.24083	0.0215164	Mthfd1l
ENSRNOG00000013223	1.91665	0.0216729	Fah
ENSRNOG00000017165	1.87975	0.0216729	Akr1e2
ENSRNOG00000047924	1.19871	0.0216729	Zbtb7c
ENSRNOG00000004566	-0.591121	0.0216729	Arhgef15
ENSRNOG00000014837	0.919761	0.0219481	Emilin2
ENSRNOG00000019403	-0.74612	0.0220299	Afap1l1
ENSRNOG00000011417	1.54764	0.0220299	Pde3b
ENSRNOG00000058372	-1.38717	0.0221128	Ac1576
ENSRNOG00000005550	2.87288	0.0221128	Lrfn5
ENSRNOG00000028879	1.79891	0.0221128	Slc4a8
ENSRNOG00000018627	1.49103	0.0221414	Plekhb1
ENSRNOG00000008334	1.5016	0.0223467	Crocc
ENSRNOG00000053200	0.66814	0.022553	Dock10
ENSRNOG00000016091	4.60642	0.0226156	Tmem169
ENSRNOG00000012206	-0.562499	0.0230802	Dennd5a
ENSRNOG00000020607	0.625399	0.0231967	Bckdha
ENSRNOG00000021526	-1.60043	0.0235211	Slc25a34
ENSRNOG00000058193	1.99861	0.0235379	Slc27a6
ENSRNOG00000016812	2.94513	0.0238225	Adamts16
ENSRNOG00000002546	-0.447222	0.0238225	Rchy1
ENSRNOG00000037765	-0.747583	0.0238595	Lims1
ENSRNOG00000006338	0.536866	0.0239344	Lrp6
ENSRNOG00000016613	3.86499	0.0239719	Hoxc4
ENSRNOG00000005246	6.09502	0.0239719	Tfap2c
ENSRNOG00000014548	-0.63964	0.0239906	Nedd9
ENSRNOG00000016949	1.24244	0.0240498	Slc25a33
ENSRNOG00000012820	0.392644	0.0241702	Add3
ENSRNOG00000023786	-0.724538	0.0242973	Ybx1
ENSRNOG00000014011	-0.540519	0.0243358	Dll4
ENSRNOG00000030269	1.78818	0.0243358	Atp2b2
ENSRNOG00000009956	-0.375564	0.0243734	Wnk1
ENSRNOG00000008587	-0.374771	0.0244175	Tek
ENSRNOG00000021463	1.15831	0.0245969	Ppara
ENSRNOG00000005034	0.721155	0.0245969	Arhgef25
ENSRNOG00000019536	-0.572232	0.0246776	Smim3
ENSRNOG00000023720	2.40208	0.0246883	Ntm
ENSRNOG00000001408	5.41355	0.0248055	Actl6b
ENSRNOG00000009636	0.969894	0.0248269	Scrn1
ENSRNOG00000004794	0.516698	0.0251555	Rtn1
ENSRNOG00000019680	2.26159	0.0253386	Mst1
ENSRNOG00000014293	1.21396	0.0254035	Nkd1
ENSRNOG00000027276	2.46529	0.0254067	Xkr4
ENSRNOG00000015063	1.05887	0.0254067	Dhodh
ENSRNOG00000010263	1.47716	0.0254067	Cldn11
ENSRNOG00000033234	-0.9143	0.0254067	Ccrl2
ENSRNOG00000007047	-0.584465	0.0254067	Eps8
ENSRNOG00000003256	-1.2177	0.02558	Ccng1
ENSRNOG00000027468	1.87816	0.0256995	Slc6a15
ENSRNOG00000011627	-0.477279	0.0257354	Zfr
ENSRNOG00000007475	1.01015	0.0257389	Gpihbp1
ENSRNOG00000050514	3.41213	0.0257433	LOC684509
ENSRNOG00000018369	1.74781	0.0258348	Prx
ENSRNOG00000025634	2.02768	0.0263636	Zfhx2
ENSRNOG00000053946	2.21488	0.0272018	AC120807.1
ENSRNOG00000019328	1.50939	0.0272627	Phgdh
ENSRNOG00000010633	1.1156	0.0273193	Acsl1
ENSRNOG00000028580	2.95638	0.0273193	Pcnxl2
ENSRNOG00000029939	-0.417623	0.0273193	Gypc
ENSRNOG00000002270	0.386188	0.0273444	Hnrnpdl
ENSRNOG00000000525	1.87886	0.0275631	Pi16
ENSRNOG00000017036	-0.630568	0.0275631	Sec11c
ENSRNOG00000039902	-0.74727	0.0276698	Lbh
ENSRNOG00000001700	-0.884912	0.0279953	Dfnb31
ENSRNOG00000020546	1.38213	0.0279953	Lipe
ENSRNOG00000004583	-1.29415	0.0280431	Mb
ENSRNOG00000012273	0.959278	0.0281003	Dmtn
ENSRNOG00000006795	1.32029	0.0286958	Apmap
ENSRNOG00000028404	2.8111	0.0286958	Ppp1r1b
ENSRNOG00000017606	1.36225	0.0286958	P2rx1
ENSRNOG00000008839	2.06994	0.0286958	Pparg
ENSRNOG00000018143	1.56572	0.0287014	Hpdl
ENSRNOG00000018964	1.07916	0.0289468	Gss
ENSRNOG00000016119	0.677174	0.0290361	Fzd7
ENSRNOG00000010833	1.14905	0.0291643	Mthfd2
ENSRNOG00000013925	-0.795092	0.0293225	Nox4
ENSRNOG00000026564	0.857044	0.0293273	Ptpdc1
ENSRNOG00000012068	3.24303	0.029661	LOC685849
ENSRNOG00000026474	0.877728	0.0297294	Cad
ENSRNOG00000013267	-0.762034	0.0297294	Helz2
ENSRNOG00000021242	0.880882	0.0299661	Adam33
ENSRNOG00000013517	-0.849271	0.0299661	Phtf2
ENSRNOG00000037134	2.27936	0.0300065	Shc4
ENSRNOG00000047635	3.75526	0.0300452	Tmem178b
ENSRNOG00000012053	-0.499881	0.0300509	S100a16
ENSRNOG00000011817	-0.482048	0.0301501	Rpl22l1
ENSRNOG00000011181	1.31314	0.0301738	Cpa3
ENSRNOG00000020587	0.600783	0.0302198	Efemp2
ENSRNOG00000014268	0.46528	0.0303458	Abca2
ENSRNOG00000004518	1.30067	0.0304011	Cacnb1
ENSRNOG00000003134	1.10615	0.030509	Slc4a4
ENSRNOG00000013548	1.32818	0.0305892	Sepw1
ENSRNOG00000023322	-0.536088	0.0306077	Ostc
ENSRNOG00000004555	5.20109	0.0306077	Sec14l4
ENSRNOG00000002701	3.79943	0.0306077	Hgd
ENSRNOG00000018784	1.64975	0.0306077	Jph3
ENSRNOG00000053577	0.815114	0.0306077	Gramd1b
ENSRNOG00000016163	1.68149	0.0309392	Slc1a3
ENSRNOG00000049965	3.78048	0.0309392	LOC100910275
ENSRNOG00000008738	-0.827416	0.0309644	Tp53i11
ENSRNOG00000013968	0.586657	0.0311946	Comtd1
ENSRNOG00000001383	0.808422	0.031211	Slc8b1
ENSRNOG00000017045	-0.609567	0.031211	Zdhhc1
ENSRNOG00000003812	0.782912	0.0313122	Nlgn3
ENSRNOG00000028085	1.84165	0.031377	Tmem255a
ENSRNOG00000008901	3.00604	0.0317101	Coro2a
ENSRNOG00000019977	0.781232	0.0317346	Ptprf
ENSRNOG00000030807	-1.09311	0.0317346	LOC100912427
ENSRNOG00000020955	-4.57425	0.0318572	Myl3
ENSRNOG00000018566	-0.519411	0.0319126	Ctsl
ENSRNOG00000018217	0.957977	0.0319317	Syt5
ENSRNOG00000002024	4.86854	0.0325546	Epha5
ENSRNOG00000009835	1.88791	0.0327263	Tram1l1
ENSRNOG00000025349	2.18635	0.0327966	Maneal
ENSRNOG00000018018	-2.16913	0.032909	Kcnip2
ENSRNOG00000013027	1.52587	0.032909	Rgl3
ENSRNOG00000001130	1.53544	0.0329602	Nos1
ENSRNOG00000021569	1.00484	0.0330099	Tiam1
ENSRNOG00000052393	1.12412	0.0330113	Bscl2
ENSRNOG00000009884	0.882144	0.0330786	Lgals1
ENSRNOG00000029911	-1.17024	0.0332039	Cilp
ENSRNOG00000009425	2.4097	0.0332039	Fgf7
ENSRNOG00000015538	1.78572	0.0332039	Abcd2
ENSRNOG00000001766	-0.664118	0.0332039	Tfrc
ENSRNOG00000002434	-0.830363	0.0333064	Tmem100
ENSRNOG00000008313	1.19939	0.033336	Hoxb3
ENSRNOG00000011541	0.6362	0.0336235	Cygb
ENSRNOG00000007515	0.703161	0.0337533	Kif3a
ENSRNOG00000052795	0.749553	0.0341841	Itpr3
ENSRNOG00000051619	-1.32237	0.0345742	Asb2
ENSRNOG00000026493	-1.16266	0.0345742	Cdnf
ENSRNOG00000007947	1.09801	0.0346206	Fam13a
ENSRNOG00000009139	0.54248	0.0346206	Fubp3
ENSRNOG00000016221	1.4165	0.0353511	Scn2b
ENSRNOG00000050983	4.73491	0.0355861	Hpcal4
ENSRNOG00000001794	-1.57756	0.035858	Muc13
ENSRNOG00000007743	1.66613	0.035858	Mgst1
ENSRNOG00000059683	1.27465	0.0359375	Mpp2
ENSRNOG00000016362	-0.705858	0.036274	Gpr4
ENSRNOG00000027697	1.56521	0.036313	Nmnat2
ENSRNOG00000048365	2.92136	0.036313	LOC100911625
ENSRNOG00000014840	2.29729	0.0363299	Gna14
ENSRNOG00000049614	0.945178	0.0363299	Itih5
ENSRNOG00000005981	-0.683816	0.0363299	Nt5c3a
ENSRNOG00000009341	0.749291	0.0364701	Hivep3
ENSRNOG00000018898	-0.506441	0.0365539	Mpi
ENSRNOG00000012683	-0.61765	0.0365539	Abhd17c
ENSRNOG00000005388	-0.899395	0.0365539	Rassf3
ENSRNOG00000003999	0.985094	0.0365974	Adcy3
ENSRNOG00000053269	-0.635945	0.0366782	Tmem106c
ENSRNOG00000004496	-0.581804	0.0369951	Rock2
ENSRNOG00000002667	-1.0304	0.0369951	Lamc2
ENSRNOG00000010793	0.695669	0.0371197	Spryd3
ENSRNOG00000029401	2.41037	0.0371457	Actg2
ENSRNOG00000023809	-1.26071	0.0371575	Opcml
ENSRNOG00000005711	0.568545	0.037244	Ptprd
ENSRNOG00000009946	0.755919	0.0373737	Ldlr
ENSRNOG00000017912	0.974777	0.0373957	Atp2a3
ENSRNOG00000029591	1.78448	0.0374081	Pkdrej
ENSRNOG00000025300	2.48171	0.0374348	Fer1l6
ENSRNOG00000046257	0.572007	0.0374487	Ctdspl
ENSRNOG00000007859	-0.791048	0.037512	Cep83
ENSRNOG00000002529	-0.494998	0.0375349	Rap2c
ENSRNOG00000019159	5.47808	0.0379149	Jakmip2
ENSRNOG00000049560	0.973417	0.0381934	Glul
ENSRNOG00000007478	0.75297	0.0381934	Cry2
ENSRNOG00000012122	5.53487	0.0381934	Clvs2
ENSRNOG00000060988	1.57709	0.0381992	Kcnc4
ENSRNOG00000045728	-0.636784	0.0384654	LOC100360726
ENSRNOG00000042927	-1.84594	0.0387655	Sbk3
ENSRNOG00000038228	2.77464	0.0388729	Serp2
ENSRNOG00000003728	0.3724	0.0388729	Xylt2
ENSRNOG00000008704	-0.565698	0.0388729	Nlk
ENSRNOG00000000122	1.09206	0.0388729	Ak2
ENSRNOG00000023360	0.921865	0.0388777	Fus
ENSRNOG00000011548	0.899535	0.0388777	Ebf2
ENSRNOG00000014779	0.704145	0.0389587	Pdcd4
ENSRNOG00000004063	0.695853	0.0394678	Sh3pxd2b
ENSRNOG00000050044	-0.61042	0.0395862	Ptp4a2
ENSRNOG00000017136	1.36433	0.0396399	Syt17
ENSRNOG00000018123	-0.436363	0.0398875	Ccny
ENSRNOG00000019859	0.91775	0.0399443	Pla2g15
ENSRNOG00000043498	1.01922	0.0399809	Sik2
ENSRNOG00000014610	1.11938	0.0400013	Anpep
ENSRNOG00000033217	-0.529045	0.0403678	Esam
ENSRNOG00000053258	4.95968	0.0405412	Faim2
ENSRNOG00000001492	1.85778	0.0408792	Slc8a2
ENSRNOG00000017178	3.30517	0.0408824	Hydin
ENSRNOG00000053334	1.25726	0.040916	Stmn4
ENSRNOG00000032991	1.79847	0.0409356	Rufy4
ENSRNOG00000015225	-0.827435	0.0409686	Gramd3
ENSRNOG00000003476	2.34293	0.0410596	Slc6a4
ENSRNOG00000048237	-0.670973	0.0416019	Tcta
ENSRNOG00000042576	0.877693	0.0416019	Tcp11l1
ENSRNOG00000017133	-0.700695	0.0416019	LOC306766
ENSRNOG00000000001	1.74422	0.0416019	Arsj
ENSRNOG00000009094	-1.20466	0.0416019	Nudt4
ENSRNOG00000007152	0.837721	0.0416019	Bhlhe40
ENSRNOG00000058340	0.99691	0.0416019	Krt79
ENSRNOG00000014241	-0.612837	0.0416019	Ece1
ENSRNOG00000019692	0.518827	0.0419454	Metrn
ENSRNOG00000014641	-4.32672	0.0419657	Rpl3l
ENSRNOG00000020638	4.17269	0.0421217	Hmx2
ENSRNOG00000002125	-0.420121	0.0423792	Ccni
ENSRNOG00000009298	1.50651	0.04245	Fbxo44
ENSRNOG00000060694	-0.49714	0.0425565	Adam17
ENSRNOG00000020244	-1.01799	0.0425904	Perm1
ENSRNOG00000049407	-1.98729	0.0426712	Shisa8
ENSRNOG00000056207	-0.4129	0.0427591	Capza2
ENSRNOG00000025981	-0.741565	0.0427591	Ska2
ENSRNOG00000017503	0.667122	0.0431937	Ppargc1b
ENSRNOG00000027592	-0.765479	0.0433067	Rerg
ENSRNOG00000016123	-0.821073	0.0433351	Rnf144b
ENSRNOG00000017854	-1.03409	0.0433782	Ucp2
ENSRNOG00000015911	-0.668802	0.0435484	Lrp5
ENSRNOG00000010805	1.83604	0.0435894	Fabp4
ENSRNOG00000000186	-0.542796	0.0441223	Tst
ENSRNOG00000001158	1.14901	0.0441513	Abcg1
ENSRNOG00000004510	-0.454258	0.0443852	Slc35b1
ENSRNOG00000007705	2.73228	0.0444033	Kcnj10
ENSRNOG00000002419	1.16533	0.0446759	Plp1
ENSRNOG00000011573	1.36727	0.0451077	Csad
ENSRNOG00000017659	2.59842	0.0451077	Hs3st2
ENSRNOG00000019087	-0.599194	0.0451302	Fam174a
ENSRNOG00000060435	1.19287	0.0452679	Kcnq4
ENSRNOG00000053675	1.92929	0.0452965	Dhh
ENSRNOG00000053160	5.27928	0.0453183	AABR07071659.2
ENSRNOG00000018400	-0.985363	0.0456631	Golm1
ENSRNOG00000047537	2.11869	0.0456631	LOC100912373
ENSRNOG00000016828	1.4409	0.0458035	Cmtm5
ENSRNOG00000014427	2.83117	0.0459632	Chrnb4
ENSRNOG00000000961	5.25306	0.0461504	Glt1d1
ENSRNOG00000048986	5.26252	0.0461991	LOC100909954
ENSRNOG00000050657	0.649222	0.0463198	Crlf3
ENSRNOG00000006782	4.70865	0.0463198	RGD1560028
ENSRNOG00000018674	2.03348	0.0467418	Ntrk3
ENSRNOG00000005046	-0.494877	0.0474087	Tspan13
ENSRNOG00000053045	1.84173	0.0475589	Wscd2
ENSRNOG00000007587	-0.582086	0.0476323	Tcp11l2
ENSRNOG00000046790	4.80253	0.0477958	Irs4
ENSRNOG00000060863	1.61698	0.0482951	AABR07017145.1
ENSRNOG00000059865	5.07331	0.0487504	AC118794.1
ENSRNOG00000014751	2.15092	0.0488208	Ret
ENSRNOG00000004221	2.95684	0.049053	Lgr5
ENSRNOG00000017473	2.88802	0.0491615	Ttc25
ENSRNOG00000018305	4.57985	0.0492204	St8sia3
ENSRNOG00000054140	0.721599	0.0495286	LOC102551071
ENSRNOG00000014029	-0.60025	0.0495286	Klhl13
ENSRNOG00000010213	-0.409218	0.0495286	Fgd5
ENSRNOG00000019727	-0.635257	0.0496599	Dph3
ENSRNOG00000007213	0.461021	0.0497368	Yars
ENSRNOG00000009588	2.11847	0.0497368	Snph
ENSRNOG00000010058	0.438543	0.0499815	Spry2

## Sheet: WKvsModel
gene_id	log2FoldChange	padj	gene_name
ENSRNOG00000011705	-5.63662	1.20405e-49	Stmn2
ENSRNOG00000006426	-6.23327	4.96776e-34	Syt1
ENSRNOG00000002343	-4.54159	2.95827e-25	Uchl1
ENSRNOG00000017209	-5.28986	4.5221e-25	Tubb3
ENSRNOG00000046975	-6.39669	1.77249e-20	Sult4a1
ENSRNOG00000010597	-6.33886	4.30855e-19	Slc5a7
ENSRNOG00000059720	-5.74554	4.83657e-19	Syp
ENSRNOG00000000060	-5.07936	1.28224e-18	Cplx1
ENSRNOG00000008157	-3.33526	2.05958e-18	Syn2
ENSRNOG00000047505	-3.00513	2.05958e-18	Tubb4a
ENSRNOG00000010853	-5.23573	2.18863e-18	Chrna7
ENSRNOG00000006037	-7.04657	1.72409e-17	Snap25
ENSRNOG00000009198	-2.92327	3.44727e-17	Rab6b
ENSRNOG00000012620	-5.14136	2.7264e-16	Syngr3
ENSRNOG00000005003	-4.7612	1.12722e-15	Ptprn2
ENSRNOG00000017333	-7.44838	2.27252e-15	Syt4
ENSRNOG00000025235	-6.15439	3.13577e-15	Tmem130
ENSRNOG00000019706	-5.00499	3.61281e-15	Phox2a
ENSRNOG00000006235	-5.12499	7.36106e-15	Nell2
ENSRNOG00000005299	-2.93284	1.08254e-14	Kif5a
ENSRNOG00000052224	-5.05922	2.14223e-14	Celf6
ENSRNOG00000015055	-5.10282	3.50624e-14	Scg2
ENSRNOG00000015514	-2.46908	4.57745e-14	Bcat1
ENSRNOG00000011841	-3.29907	1.44884e-13	Map2
ENSRNOG00000006853	-3.22658	5.75964e-13	Elavl2
ENSRNOG00000006639	-5.38955	7.69957e-13	Scn9a
ENSRNOG00000012988	-6.10428	2.37084e-11	Lix1
ENSRNOG00000018982	-4.17641	4.44298e-11	Entpd3
ENSRNOG00000052887	-4.3831	6.29765e-11	Dnajc6
ENSRNOG00000011268	-6.81526	2.04028e-10	Chd5
ENSRNOG00000032828	-3.53463	3.51587e-10	Mapk8ip2
ENSRNOG00000021269	-5.79166	3.79004e-10	Chgb
ENSRNOG00000008716	-5.71435	4.27864e-10	Nefh
ENSRNOG00000001528	-2.50833	6.85245e-10	Gap43
ENSRNOG00000057221	-2.44737	7.04678e-10	Scn3b
ENSRNOG00000019219	-2.10118	1.38901e-09	Vamp1
ENSRNOG00000020248	-8.96309	1.57988e-09	Ina
ENSRNOG00000013162	-3.44147	2.01866e-09	Zcchc12
ENSRNOG00000023993	-3.78641	2.56366e-09	Kif1a
ENSRNOG00000009946	-0.95217	2.6757e-09	Ldlr
ENSRNOG00000004680	-3.54499	2.75212e-09	Kif5c
ENSRNOG00000026787	-3.76299	2.95029e-09	Disp2
ENSRNOG00000014751	-3.09057	6.9188e-09	Ret
ENSRNOG00000026091	-5.24266	7.89504e-09	Slc10a4
ENSRNOG00000024237	3.28035	9.98074e-09	Scel
ENSRNOG00000019249	-5.06436	1.05978e-08	Ap3b2
ENSRNOG00000023601	-5.2046	1.3903e-08	Elavl4
ENSRNOG00000019549	-1.19472	1.3903e-08	Akap12
ENSRNOG00000013829	-6.10233	1.3903e-08	Chrna3
ENSRNOG00000006604	-2.48884	1.62946e-08	Thy1
ENSRNOG00000058006	-3.01727	1.76057e-08	Sncg
ENSRNOG00000009700	-4.04176	1.94777e-08	Dync1i1
ENSRNOG00000025012	-8.47457	2.08002e-08	Chat
ENSRNOG00000011989	-3.78466	2.10651e-08	Vat1l
ENSRNOG00000037793	-6.38879	2.30488e-08	Cdk5r2
ENSRNOG00000028097	-5.78019	2.39888e-08	Slc7a14
ENSRNOG00000025074	3.54651	3.07811e-08	Fgg
ENSRNOG00000003469	-5.08852	3.08791e-08	MAST1
ENSRNOG00000017568	-5.29686	4.39882e-08	Rit2
ENSRNOG00000053889	-6.07236	6.12821e-08	Celsr3
ENSRNOG00000004560	-4.99071	6.12821e-08	Cacna1b
ENSRNOG00000030547	-4.03982	1.31978e-07	Dpp6
ENSRNOG00000032729	-4.21656	1.5009e-07	Bex2
ENSRNOG00000020407	-2.88133	1.75934e-07	Atcay
ENSRNOG00000022432	-4.61256	3.19927e-07	Tmem59l
ENSRNOG00000019445	2.6257	3.19927e-07	Msln
ENSRNOG00000011292	-0.885263	3.59926e-07	Col1a2
ENSRNOG00000020875	-3.55914	5.01117e-07	Celf3
ENSRNOG00000028733	-3.80827	6.36842e-07	Prkar1b
ENSRNOG00000010365	-3.14799	9.06185e-07	Syn1
ENSRNOG00000002126	-2.58704	9.50591e-07	Ncam2
ENSRNOG00000017712	-6.60825	1.15405e-06	Cartpt
ENSRNOG00000003198	-4.93121	1.17315e-06	RGD1305733
ENSRNOG00000009862	-1.89006	1.33851e-06	Olfm1
ENSRNOG00000006641	-3.40867	1.58156e-06	Dbh
ENSRNOG00000020279	-1.38908	1.71811e-06	Syt11
ENSRNOG00000047891	-5.1962	2.17911e-06	Foxg1
ENSRNOG00000014083	-1.94665	2.52695e-06	Iqsec3
ENSRNOG00000014573	-5.41832	2.92795e-06	Ckmt1b
ENSRNOG00000059776	2.85142	2.96528e-06	AABR07024382.1
ENSRNOG00000001419	2.188	3.01977e-06	Cldn15
ENSRNOG00000000708	-2.13218	3.48815e-06	Sgsm1
ENSRNOG00000047143	-3.35943	4.17402e-06	Fkbp1b
ENSRNOG00000003675	-4.79304	5.35317e-06	Ptchd1
ENSRNOG00000061304	-3.95757	5.39086e-06	Atp2b3
ENSRNOG00000011885	2.10077	6.00071e-06	Rhpn2
ENSRNOG00000002468	-4.20724	6.06186e-06	Tnr
ENSRNOG00000018039	-5.46992	6.14324e-06	Sncb
ENSRNOG00000012508	1.83565	6.35302e-06	Slc39a8
ENSRNOG00000017149	-1.72846	6.73007e-06	Fam131b
ENSRNOG00000010784	-2.58094	6.89492e-06	Scg3
ENSRNOG00000022283	-7.53855	7.18432e-06	Lhfpl5
ENSRNOG00000005850	-2.98918	7.2362e-06	Gdap1
ENSRNOG00000011624	-7.08445	1.0019e-05	Kcnq2
ENSRNOG00000001915	-2.33066	1.00943e-05	Chodl
ENSRNOG00000001057	-2.93364	1.05353e-05	Ctxn1
ENSRNOG00000020731	-2.92	1.34507e-05	Ppfia3
ENSRNOG00000006617	-2.17585	1.38786e-05	LOC100364190
ENSRNOG00000010610	2.18082	1.38786e-05	Hpgd
ENSRNOG00000004687	-0.872402	1.40383e-05	Thbd
ENSRNOG00000050104	-3.40597	1.4981e-05	Clip3
ENSRNOG00000018094	-1.94835	1.54682e-05	Sv2c
ENSRNOG00000014104	1.73243	1.83909e-05	Myo5b
ENSRNOG00000020119	-1.08574	1.85315e-05	Pcdhac1
ENSRNOG00000052880	-2.37046	1.85315e-05	Prph
ENSRNOG00000007038	-6.99689	1.94846e-05	Cntn5
ENSRNOG00000056955	1.9671	1.94846e-05	Ccdc64
ENSRNOG00000003095	-20.692	1.97005e-05	Fgfbp1
ENSRNOG00000051688	-2.65108	2.10013e-05	Syt15
ENSRNOG00000018337	-6.24312	2.10013e-05	Caly
ENSRNOG00000053334	-1.46285	2.86884e-05	Stmn4
ENSRNOG00000037695	-7.19979	3.01472e-05	Sgpp2
ENSRNOG00000023387	3.86472	3.30423e-05	LOC100912599
ENSRNOG00000029668	2.36055	3.54001e-05	Wfdc21
ENSRNOG00000016358	-3.85635	5.18028e-05	Apba2
ENSRNOG00000027976	2.6771	5.18028e-05	Il22ra1
ENSRNOG00000020952	2.15597	5.63374e-05	Cgn
ENSRNOG00000009736	-5.08741	5.86682e-05	A4galt
ENSRNOG00000017136	-2.14446	5.89705e-05	Syt17
ENSRNOG00000027468	-2.73344	5.91774e-05	Slc6a15
ENSRNOG00000032989	3.24051	5.98648e-05	Lrrn4
ENSRNOG00000015353	1.53996	6.07497e-05	Prss12
ENSRNOG00000020129	1.75846	7.29121e-05	Cdh3
ENSRNOG00000060599	-6.6772	7.66183e-05	Gabrb3
ENSRNOG00000013610	-4.84667	7.70976e-05	Chrna5
ENSRNOG00000017444	-4.70883	0.000103768	Nrsn1
ENSRNOG00000011623	-5.6186	0.000106385	Rab3c
ENSRNOG00000011726	-5.96257	0.000124362	Grin1
ENSRNOG00000006878	2.97575	0.000127749	Slc26a3
ENSRNOG00000039931	2.087	0.000141385	Muc16
ENSRNOG00000012045	-2.97091	0.00014527	Adgrb3
ENSRNOG00000016640	-2.74858	0.000151968	Dner
ENSRNOG00000027066	-4.63738	0.000151968	Stk32a
ENSRNOG00000004118	-3.85608	0.000157835	Frmpd4
ENSRNOG00000047300	-1.71287	0.000160933	Bdkrb2
ENSRNOG00000020263	-2.16028	0.000172539	Atp1a3
ENSRNOG00000053875	-2.09023	0.000184169	Nacad
ENSRNOG00000041744	-6.43701	0.000200854	AABR07065531.1
ENSRNOG00000003897	-1.11319	0.00020642	Col1a1
ENSRNOG00000051929	-3.93153	0.000233183	Phox2b
ENSRNOG00000025589	-6.25364	0.000233183	Jph4
ENSRNOG00000017428	-1.16523	0.000233183	Map1b
ENSRNOG00000012557	2.78283	0.000237614	Lgals5
ENSRNOG00000011211	-4.30514	0.000254295	Pex5l
ENSRNOG00000005662	-6.87101	0.000261054	Grm7
ENSRNOG00000055103	3.26439	0.000261054	Cftr
ENSRNOG00000054764	1.87705	0.000285968	Flt3
ENSRNOG00000006003	-3.5397	0.000286554	Ctnna2
ENSRNOG00000020339	-3.67074	0.000296895	Neurl1
ENSRNOG00000055939	-2.53603	0.000300987	AABR07040690.1
ENSRNOG00000008570	-2.21212	0.000326055	Cadps
ENSRNOG00000006093	-5.4938	0.000359329	LRRTM1
ENSRNOG00000018229	-4.85259	0.00037903	Slc45a1
ENSRNOG00000014928	-1.33956	0.000460319	Apba1
ENSRNOG00000017558	-1.21462	0.000460319	Tubb2a
ENSRNOG00000006962	-1.66883	0.000492657	Stk32c
ENSRNOG00000018141	-4.68042	0.000494853	RGD1307443
ENSRNOG00000060728	-0.919543	0.000555506	Tuba1a
ENSRNOG00000023686	2.94497	0.000587396	Upk3b
ENSRNOG00000018385	-5.31647	0.000587396	Chrm1
ENSRNOG00000033835	-1.22431	0.000587396	Dnm1
ENSRNOG00000011452	-1.53398	0.000600671	Aldoc
ENSRNOG00000049676	-6.5226	0.000600911	St6galnac5
ENSRNOG00000042788	-3.54044	0.000626499	LOC102546963
ENSRNOG00000058842	-3.15964	0.000643077	Sptbn2
ENSRNOG00000020637	-6.46598	0.000667731	Hmx3
ENSRNOG00000004067	-2.18963	0.000702506	Nrcam
ENSRNOG00000018416	-4.62133	0.000702506	Ttbk1
ENSRNOG00000016953	3.30734	0.000704897	Chst4
ENSRNOG00000015303	-6.61164	0.000732999	Fbll1
ENSRNOG00000000693	-4.77382	0.000743218	Svop
ENSRNOG00000031834	1.45315	0.000866873	Nkain4
ENSRNOG00000004794	-0.820491	0.00100312	Rtn1
ENSRNOG00000024953	-6.38172	0.00100487	RGD1559441
ENSRNOG00000026490	-1.32002	0.00104401	Dnm3
ENSRNOG00000006368	-2.61222	0.00104695	Lrrn3
ENSRNOG00000008837	-1.92258	0.00106365	Ass1
ENSRNOG00000052486	-3.69856	0.00115051	Kcna6
ENSRNOG00000004540	-1.06386	0.00115714	LOC100912012
ENSRNOG00000007078	-1.20659	0.00115714	Wisp1
ENSRNOG00000003800	-3.53068	0.00119855	Rgs9
ENSRNOG00000010199	-5.20684	0.0012699	Glrb
ENSRNOG00000020117	2.88699	0.00127322	Brms1
ENSRNOG00000011400	-6.46226	0.001293	Ralyl
ENSRNOG00000057996	-5.91566	0.00132454	Phactr3
ENSRNOG00000000105	-1.04679	0.00147612	Cplx2
ENSRNOG00000014503	-5.28056	0.00148712	Celf4
ENSRNOG00000026059	-1.03023	0.00164141	Paqr6
ENSRNOG00000011394	-1.12724	0.00171797	Kif3c
ENSRNOG00000004353	-4.73071	0.00172106	Ppfia2
ENSRNOG00000005206	-4.07788	0.0017238	Kcnq3
ENSRNOG00000008915	-1.9483	0.00174817	Prima1
ENSRNOG00000052549	-5.13849	0.00179214	Chga
ENSRNOG00000054121	-5.06903	0.00200854	AABR07061178.1
ENSRNOG00000027204	-1.15149	0.00222212	Map6
ENSRNOG00000009967	-6.44001	0.00250451	Otof
ENSRNOG00000020644	-1.88581	0.00253504	Nsg2
ENSRNOG00000017556	-5.09232	0.00285433	Chrm4
ENSRNOG00000009436	2.71542	0.00285433	Hemgn
ENSRNOG00000005063	-1.45554	0.00285433	Atl1
ENSRNOG00000058329	-1.36813	0.0029027	Prrx2
ENSRNOG00000015505	-1.15806	0.00292903	Mfap5
ENSRNOG00000027380	2.4116	0.00298189	Upk1b
ENSRNOG00000019138	-1.5209	0.00336385	Clec11a
ENSRNOG00000001113	-2.52126	0.00346791	Mmd2
ENSRNOG00000002660	-1.18533	0.00366878	Magee1
ENSRNOG00000061230	-1.59467	0.00368324	L1cam
ENSRNOG00000025120	-1.70294	0.00370211	Gli1
ENSRNOG00000019161	-1.79314	0.0037267	Cpeb1
ENSRNOG00000013658	-6.15648	0.00390593	Nefl
ENSRNOG00000002824	4.15068	0.00396215	Rlim
ENSRNOG00000008169	-3.99617	0.004032	Slc24a2
ENSRNOG00000011758	-0.884254	0.00421747	Fkbp7
ENSRNOG00000032150	-1.50497	0.00425441	Adcy2
ENSRNOG00000011937	-1.56811	0.00425441	Sgtb
ENSRNOG00000013752	-5.70639	0.00429135	Elavl3
ENSRNOG00000008947	-0.822009	0.00445577	Cpz
ENSRNOG00000025736	2.66335	0.00450527	Tcf23
ENSRNOG00000017445	-2.42206	0.00450527	Tubb2b
ENSRNOG00000007539	1.71746	0.00450916	Rsad2
ENSRNOG00000004630	5.38291	0.00458403	Rag1
ENSRNOG00000004781	-1.65253	0.00458403	Crmp1
ENSRNOG00000006025	1.30024	0.00504168	Lamb3
ENSRNOG00000019613	-1.60532	0.00504168	Syt9
ENSRNOG00000042309	-1.5413	0.00504168	RGD1310049
ENSRNOG00000047080	-5.26153	0.00504168	Gng4
ENSRNOG00000004221	-3.02887	0.00556329	Lgr5
ENSRNOG00000004753	-1.73516	0.00556329	Napb
ENSRNOG00000020638	-6.00361	0.00583711	Hmx2
ENSRNOG00000008065	1.36332	0.00601875	Wwc1
ENSRNOG00000008790	-5.46406	0.00625169	Gdap1l1
ENSRNOG00000001506	-1.78427	0.00644515	Tmem35
ENSRNOG00000016628	-5.96414	0.00648151	Scgn
ENSRNOG00000010607	-2.71756	0.00651395	Rnf208
ENSRNOG00000004518	-1.48894	0.00670263	Cacnb1
ENSRNOG00000015675	-2.40784	0.00670263	Nell1
ENSRNOG00000059660	-3.00911	0.00670263	AABR07065531.5
ENSRNOG00000019183	2.27819	0.00670263	Alox15
ENSRNOG00000050841	-1.47998	0.0068653	Ache
ENSRNOG00000033618	-1.82824	0.00692442	Col28a1
ENSRNOG00000020684	-0.550844	0.00699591	Vat1
ENSRNOG00000017346	-5.94037	0.00705556	Myt1
ENSRNOG00000016863	-2.32982	0.00705556	Pnmal2
ENSRNOG00000007923	-1.54619	0.00708321	Cgref1
ENSRNOG00000060629	2.31535	0.00722459	AABR07024041.2
ENSRNOG00000028545	-1.31344	0.00724271	Ahnak2
ENSRNOG00000006631	1.68104	0.00782974	Sema3e
ENSRNOG00000018441	-1.54742	0.00791247	Ggt7
ENSRNOG00000058439	-4.05816	0.0081427	Fam50a
ENSRNOG00000023861	-1.66549	0.00830164	Snap91
ENSRNOG00000003895	1.88221	0.00914894	Rgs1
ENSRNOG00000018778	-2.04323	0.00914894	Cadm1
ENSRNOG00000001416	-6.18172	0.00920519	LOC100909521
ENSRNOG00000004752	-2.15252	0.00932885	Nalcn
ENSRNOG00000046848	-0.818249	0.00950047	PCOLCE2
ENSRNOG00000047491	-1.83843	0.00951721	Tro
ENSRNOG00000027341	-2.89797	0.00973323	Tenm2
ENSRNOG00000049598	2.37329	0.00989159	LOC100912571
ENSRNOG00000014035	-1.91903	0.00997864	Arhgef4
ENSRNOG00000003544	-6.65949	0.0100357	Tbx4
ENSRNOG00000028362	-2.81838	0.0101588	LOC689991
ENSRNOG00000016311	-2.14977	0.0103283	Slc6a2
ENSRNOG00000007879	1.26571	0.0107277	Stk26
ENSRNOG00000033433	1.16118	0.0108738	Csrnp1
ENSRNOG00000020355	-1.26428	0.0113198	Twist2
ENSRNOG00000006595	-5.3306	0.0113198	Htr3a
ENSRNOG00000003755	-4.27095	0.0113988	Clgn
ENSRNOG00000061004	-5.84425	0.0113988	Asphd2
ENSRNOG00000006357	-1.49326	0.0115016	Sgip1
ENSRNOG00000023603	-5.79555	0.0115886	Amer3
ENSRNOG00000014010	-1.23477	0.0115886	Gfra2
ENSRNOG00000023765	-6.08684	0.0116548	Nyap2
ENSRNOG00000039559	-0.681731	0.0125623	Fam219a
ENSRNOG00000016221	-1.40085	0.0125869	Scn2b
ENSRNOG00000018524	0.963808	0.0128792	Ezr
ENSRNOG00000005180	-6.05104	0.0129251	Vstm2a
ENSRNOG00000003386	2.2216	0.013519	Rbfox3
ENSRNOG00000012098	-1.64399	0.0138497	Adcyap1r1
ENSRNOG00000049814	-2.10303	0.0143018	Rbm39
ENSRNOG00000027697	-2.02802	0.0154819	Nmnat2
ENSRNOG00000014844	-1.30053	0.0154819	Kif21a
ENSRNOG00000010146	-0.772264	0.0165228	Ndn
ENSRNOG00000028879	-1.88125	0.016563	Slc4a8
ENSRNOG00000040333	-5.89282	0.016563	Nxph2
ENSRNOG00000015625	-1.97795	0.016563	MGC116202
ENSRNOG00000003812	-1.07471	0.0171154	Nlgn3
ENSRNOG00000055049	1.24914	0.0178973	Aldh1a2
ENSRNOG00000014025	-4.62076	0.0198471	Rasgrf1
ENSRNOG00000029465	-1.07533	0.0204767	Slc26a10
ENSRNOG00000004207	-1.41274	0.0204767	Eml5
ENSRNOG00000022982	5.21297	0.0223498	Gal3st2
ENSRNOG00000050419	-2.40955	0.0224892	Avil
ENSRNOG00000060863	-2.06037	0.0229698	AABR07017145.1
ENSRNOG00000001892	-2.18491	0.0238538	Tbx1
ENSRNOG00000014233	1.69035	0.0238677	Krt19
ENSRNOG00000029903	-3.02726	0.0239105	Spock3
ENSRNOG00000006075	-1.39155	0.0240961	Fez1
ENSRNOG00000048365	-4.0755	0.0240961	LOC100911625
ENSRNOG00000028085	-1.74036	0.0240961	Tmem255a
ENSRNOG00000000547	-1.10579	0.0242793	Tspyl4
ENSRNOG00000032941	-2.03505	0.0243734	Mab21l1
ENSRNOG00000052725	-1.68251	0.0244878	RGD1566029
ENSRNOG00000016091	-5.46972	0.0248138	Tmem169
ENSRNOG00000028404	-3.50675	0.0248138	Ppp1r1b
ENSRNOG00000016920	-4.20273	0.0249435	Spire2
ENSRNOG00000011460	-2.39082	0.0254203	Arfgef3
ENSRNOG00000004438	-2.3856	0.0256867	Cntn1
ENSRNOG00000009656	1.04661	0.0258019	Rspo1
ENSRNOG00000020151	-2.20458	0.0289522	Cdh1
ENSRNOG00000013228	-7.00288	0.0289522	Scrg1
ENSRNOG00000020982	-0.992686	0.0297986	LOC100360647
ENSRNOG00000000321	-1.57475	0.0299176	Cd24
ENSRNOG00000000525	-1.50947	0.0299723	Pi16
ENSRNOG00000008586	-1.31515	0.0299819	Aldh1l2
ENSRNOG00000021110	-1.24297	0.0310984	Mllt11
ENSRNOG00000027157	-3.67437	0.0318691	Ly6g6e
ENSRNOG00000004346	-0.686645	0.0320713	Notch3
ENSRNOG00000009033	-1.53949	0.0320713	Cntn2
ENSRNOG00000014961	0.967198	0.0323363	Pdpn
ENSRNOG00000061299	2.12239	0.0337836	AC113925.2
ENSRNOG00000019206	3.82221	0.0337836	Nupr1
ENSRNOG00000001715	-0.929518	0.0337836	Ece2
ENSRNOG00000030515	-2.5806	0.0337836	Nfasc
ENSRNOG00000008030	-1.35045	0.0338079	Shc2
ENSRNOG00000018305	-5.50966	0.0338079	St8sia3
ENSRNOG00000014385	1.57914	0.0338079	Wnt2b
ENSRNOG00000001963	3.29833	0.0342247	Mx2
ENSRNOG00000006761	-1.42183	0.0342247	Sh3gl2
ENSRNOG00000013825	-2.18987	0.0345127	Rap1gap
ENSRNOG00000017673	-1.14422	0.0352747	Brsk1
ENSRNOG00000018950	-1.67932	0.036263	Fa2h
ENSRNOG00000003241	-5.58556	0.0380608	Gabrg2
ENSRNOG00000056446	-1.54878	0.0380608	Endou
ENSRNOG00000003741	1.91163	0.0380933	Nptx1
ENSRNOG00000026604	-0.879537	0.0383251	Cercam
ENSRNOG00000008996	-4.28051	0.0388152	Dpysl5
ENSRNOG00000008678	-0.713004	0.0388152	Antxr1
ENSRNOG00000005770	-1.85273	0.0388152	Sostdc1
ENSRNOG00000017659	-2.50065	0.0396893	Hs3st2
ENSRNOG00000003018	-0.59189	0.0398167	Olfml2b
ENSRNOG00000016768	-4.96276	0.0399758	Oprl1
ENSRNOG00000012556	-2.04356	0.041191	Isl1
ENSRNOG00000058105	2.10471	0.0417041	Hbb
ENSRNOG00000015184	1.47196	0.0418333	Clic3
ENSRNOG00000046316	-0.463658	0.0418333	Tomm6
ENSRNOG00000016724	-0.881769	0.042113	Epb41l3
ENSRNOG00000021048	-5.57099	0.0423013	LOC691056
ENSRNOG00000059865	-6.54382	0.042658	AC118794.1
ENSRNOG00000057616	-1.66372	0.042658	Ptch2
ENSRNOG00000017969	-5.54326	0.0446478	Olfm3
ENSRNOG00000025608	-1.25667	0.0446478	Lrat
ENSRNOG00000009508	2.54612	0.0446478	Casp6
ENSRNOG00000001628	-2.80161	0.0454412	Pcp4
ENSRNOG00000003813	-4.41199	0.0454412	Kcnk10
ENSRNOG00000033528	0.952312	0.0457691	Tll1
ENSRNOG00000004695	-3.14021	0.0471483	Celf5
ENSRNOG00000001115	-2.29192	0.0471483	Slc29a4
ENSRNOG00000011649	1.48341	0.0471754	Epb42
ENSRNOG00000011559	-0.494022	0.0477029	Cnn3
ENSRNOG00000052897	-3.67216	0.048582	AABR07014983.3
ENSRNOG00000013290	-1.99405	0.0487052	Nrip3
ENSRNOG00000009299	-2.14993	0.0497129	Adra2c

## Sheet: intersection gene
gene_id	ModelvsSham log2FoldChange	ModelvsSham padj	ModelvsSham gene_name					gene_id	WKvsModel log2FoldChange	WKvsModel padj	WKvsModel gene_name
ENSRNOG00000011705	6.63547	1.54181e-63	Stmn2					ENSRNOG00000011705	-5.63662	1.20405e-49	Stmn2
ENSRNOG00000013658	7.6624	7.35402e-51	Nefl					ENSRNOG00000006426	-6.23327	4.96776e-34	Syt1
ENSRNOG00000006426	7.88112	7.74668e-34	Syt1					ENSRNOG00000002343	-4.54159	2.95827e-25	Uchl1
ENSRNOG00000052880	2.86575	1.67701e-29	Prph					ENSRNOG00000017209	-5.28986	4.5221e-25	Tubb3
ENSRNOG00000011989	5.12055	3.28896e-25	Vat1l					ENSRNOG00000046975	-6.39669	1.77249e-20	Sult4a1
ENSRNOG00000026787	3.48113	6.95863e-25	Disp2					ENSRNOG00000010597	-6.33886	4.30855e-19	Slc5a7
ENSRNOG00000002343	5.11317	1.57906e-24	Uchl1					ENSRNOG00000059720	-5.74554	4.83657e-19	Syp
ENSRNOG00000032828	5.03798	1.01466e-23	Mapk8ip2					ENSRNOG00000000060	-5.07936	1.28224e-18	Cplx1
ENSRNOG00000017209	5.6054	5.07348e-23	Tubb3					ENSRNOG00000008157	-3.33526	2.05958e-18	Syn2
ENSRNOG00000059720	5.42886	7.95123e-23	Syp					ENSRNOG00000047505	-3.00513	2.05958e-18	Tubb4a
ENSRNOG00000006037	7.90381	8.47496e-22	Snap25					ENSRNOG00000010853	-5.23573	2.18863e-18	Chrna7
ENSRNOG00000010597	8.27759	2.14751e-20	Slc5a7					ENSRNOG00000006037	-7.04657	1.72409e-17	Snap25
ENSRNOG00000010853	4.85327	3.24527e-20	Chrna7					ENSRNOG00000009198	-2.92327	3.44727e-17	Rab6b
ENSRNOG00000006639	6.05932	1.89073e-19	Scn9a					ENSRNOG00000012620	-5.14136	2.7264e-16	Syngr3
ENSRNOG00000017333	6.65695	1.69072e-18	Syt4					ENSRNOG00000005003	-4.7612	1.12722e-15	Ptprn2
ENSRNOG00000006853	5.49864	1.69072e-18	Elavl2					ENSRNOG00000017333	-7.44838	2.27252e-15	Syt4
ENSRNOG00000008157	3.05143	2.03616e-18	Syn2					ENSRNOG00000025235	-6.15439	3.13577e-15	Tmem130
ENSRNOG00000018094	2.78212	5.30002e-18	Sv2c					ENSRNOG00000019706	-5.00499	3.61281e-15	Phox2a
ENSRNOG00000005003	5.93107	7.28477e-18	Ptprn2					ENSRNOG00000006235	-5.12499	7.36106e-15	Nell2
ENSRNOG00000023993	4.65021	7.98218e-18	Kif1a					ENSRNOG00000005299	-2.93284	1.08254e-14	Kif5a
ENSRNOG00000013162	3.45564	4.55732e-17	Zcchc12					ENSRNOG00000052224	-5.05922	2.14223e-14	Celf6
ENSRNOG00000047505	3.23416	8.00694e-17	Tubb4a					ENSRNOG00000015055	-5.10282	3.50624e-14	Scg2
ENSRNOG00000025235	5.96383	8.9787e-17	Tmem130					ENSRNOG00000015514	-2.46908	4.57745e-14	Bcat1
ENSRNOG00000015055	4.55688	1.6603e-16	Scg2					ENSRNOG00000011841	-3.29907	1.44884e-13	Map2
ENSRNOG00000011841	3.95128	2.23163e-16	Map2					ENSRNOG00000006853	-3.22658	5.75964e-13	Elavl2
ENSRNOG00000001528	2.5347	1.28079e-15	Gap43					ENSRNOG00000006639	-5.38955	7.69957e-13	Scn9a
ENSRNOG00000012620	5.94388	1.69863e-15	Syngr3					ENSRNOG00000012988	-6.10428	2.37084e-11	Lix1
ENSRNOG00000006235	6.60369	1.11591e-14	Nell2					ENSRNOG00000018982	-4.17641	4.44298e-11	Entpd3
ENSRNOG00000027341	6.12692	1.19595e-14	Tenm2					ENSRNOG00000052887	-4.3831	6.29765e-11	Dnajc6
ENSRNOG00000019706	4.39604	1.70759e-14	Phox2a					ENSRNOG00000011268	-6.81526	2.04028e-10	Chd5
ENSRNOG00000017445	3.56906	2.3354e-14	Tubb2b					ENSRNOG00000032828	-3.53463	3.51587e-10	Mapk8ip2
ENSRNOG00000030515	4.27527	5.5533e-14	Nfasc					ENSRNOG00000021269	-5.79166	3.79004e-10	Chgb
ENSRNOG00000000060	4.47925	6.80953e-14	Cplx1					ENSRNOG00000008716	-5.71435	4.27864e-10	Nefh
ENSRNOG00000001115	4.25164	3.26744e-13	Slc29a4					ENSRNOG00000001528	-2.50833	6.85245e-10	Gap43
ENSRNOG00000050104	4.93556	3.26744e-13	Clip3					ENSRNOG00000057221	-2.44737	7.04678e-10	Scn3b
ENSRNOG00000012988	5.28536	4.62411e-13	Lix1					ENSRNOG00000019219	-2.10118	1.38901e-09	Vamp1
ENSRNOG00000052887	5.68989	4.86187e-13	Dnajc6					ENSRNOG00000020248	-8.96309	1.57988e-09	Ina
ENSRNOG00000010146	1.2126	1.01792e-12	Ndn					ENSRNOG00000013162	-3.44147	2.01866e-09	Zcchc12
ENSRNOG00000008716	6.18103	1.01792e-12	Nefh					ENSRNOG00000023993	-3.78641	2.56366e-09	Kif1a
ENSRNOG00000011268	6.40158	1.0699e-12	Chd5					ENSRNOG00000009946	-0.95217	2.6757e-09	Ldlr
ENSRNOG00000046975	9.74313	1.32546e-12	Sult4a1					ENSRNOG00000004680	-3.54499	2.75212e-09	Kif5c
ENSRNOG00000004560	4.87332	1.719e-12	Cacna1b					ENSRNOG00000026787	-3.76299	2.95029e-09	Disp2
ENSRNOG00000026091	4.96514	2.64552e-12	Slc10a4					ENSRNOG00000014751	-3.09057	6.9188e-09	Ret
ENSRNOG00000011452	1.92337	3.51175e-12	Aldoc					ENSRNOG00000026091	-5.24266	7.89504e-09	Slc10a4
ENSRNOG00000018982	6.00726	4.84352e-12	Entpd3					ENSRNOG00000019249	-5.06436	1.05978e-08	Ap3b2
ENSRNOG00000020248	5.79383	6.32381e-12	Ina					ENSRNOG00000023601	-5.2046	1.3903e-08	Elavl4
ENSRNOG00000017428	1.02854	3.45334e-11	Map1b					ENSRNOG00000019549	-1.19472	1.3903e-08	Akap12
ENSRNOG00000009198	3.026	3.72625e-11	Rab6b					ENSRNOG00000013829	-6.10233	1.3903e-08	Chrna3
ENSRNOG00000052224	9.11354	4.1959e-11	Celf6					ENSRNOG00000006604	-2.48884	1.62946e-08	Thy1
ENSRNOG00000013829	8.19646	5.7457e-11	Chrna3					ENSRNOG00000009700	-4.04176	1.94777e-08	Dync1i1
ENSRNOG00000018778	2.35078	8.00218e-11	Cadm1					ENSRNOG00000025012	-8.47457	2.08002e-08	Chat
ENSRNOG00000019249	4.62491	8.20233e-11	Ap3b2					ENSRNOG00000011989	-3.78466	2.10651e-08	Vat1l
ENSRNOG00000017444	5.89755	1.59196e-10	Nrsn1					ENSRNOG00000037793	-6.38879	2.30488e-08	Cdk5r2
ENSRNOG00000018039	5.62127	2.06256e-10	Sncb					ENSRNOG00000028097	-5.78019	2.39888e-08	Slc7a14
ENSRNOG00000032729	4.55156	3.94772e-10	Bex2					ENSRNOG00000003469	-5.08852	3.08791e-08	MAST1
ENSRNOG00000021269	6.80696	6.13071e-10	Chgb					ENSRNOG00000017568	-5.29686	4.39882e-08	Rit2
ENSRNOG00000006641	3.2507	9.28333e-10	Dbh					ENSRNOG00000053889	-6.07236	6.12821e-08	Celsr3
ENSRNOG00000002126	2.64876	2.70607e-09	Ncam2					ENSRNOG00000004560	-4.99071	6.12821e-08	Cacna1b
ENSRNOG00000023601	8.40421	5.06241e-09	Elavl4					ENSRNOG00000030547	-4.03982	1.31978e-07	Dpp6
ENSRNOG00000004680	2.93619	5.85023e-09	Kif5c					ENSRNOG00000032729	-4.21656	1.5009e-07	Bex2
ENSRNOG00000006604	2.7344	6.99788e-09	Thy1					ENSRNOG00000020407	-2.88133	1.75934e-07	Atcay
ENSRNOG00000025012	8.50605	8.01441e-09	Chat					ENSRNOG00000022432	-4.61256	3.19927e-07	Tmem59l
ENSRNOG00000020355	1.74486	9.68363e-09	Twist2					ENSRNOG00000011292	-0.885263	3.59926e-07	Col1a2
ENSRNOG00000011211	4.2525	1.29626e-08	Pex5l					ENSRNOG00000020875	-3.55914	5.01117e-07	Celf3
ENSRNOG00000019219	1.77127	2.0479e-08	Vamp1					ENSRNOG00000028733	-3.80827	6.36842e-07	Prkar1b
ENSRNOG00000014844	1.75673	2.59572e-08	Kif21a					ENSRNOG00000010365	-3.14799	9.06185e-07	Syn1
ENSRNOG00000030547	4.66686	2.60868e-08	Dpp6					ENSRNOG00000002126	-2.58704	9.50591e-07	Ncam2
ENSRNOG00000028097	6.22506	2.60868e-08	Slc7a14					ENSRNOG00000017712	-6.60825	1.15405e-06	Cartpt
ENSRNOG00000015514	2.4151	3.83143e-08	Bcat1					ENSRNOG00000003198	-4.93121	1.17315e-06	RGD1305733
ENSRNOG00000033618	2.5271	4.17211e-08	Col28a1					ENSRNOG00000009862	-1.89006	1.33851e-06	Olfm1
ENSRNOG00000028362	4.39315	5.06028e-08	LOC689991					ENSRNOG00000006641	-3.40867	1.58156e-06	Dbh
ENSRNOG00000019549	0.974114	6.93468e-08	Akap12					ENSRNOG00000020279	-1.38908	1.71811e-06	Syt11
ENSRNOG00000022432	4.41785	7.25737e-08	Tmem59l					ENSRNOG00000047891	-5.1962	2.17911e-06	Foxg1
ENSRNOG00000000321	2.63103	7.25737e-08	Cd24					ENSRNOG00000014573	-5.41832	2.92795e-06	Ckmt1b
ENSRNOG00000037793	7.86221	8.04084e-08	Cdk5r2					ENSRNOG00000000708	-2.13218	3.48815e-06	Sgsm1
ENSRNOG00000055939	2.71172	8.27304e-08	AABR07040690.1					ENSRNOG00000047143	-3.35943	4.17402e-06	Fkbp1b
ENSRNOG00000061304	6.03281	1.14563e-07	Atp2b3					ENSRNOG00000003675	-4.79304	5.35317e-06	Ptchd1
ENSRNOG00000020875	5.88087	1.14563e-07	Celf3					ENSRNOG00000061304	-3.95757	5.39086e-06	Atp2b3
ENSRNOG00000002468	5.7804	1.21917e-07	Tnr					ENSRNOG00000002468	-4.20724	6.06186e-06	Tnr
ENSRNOG00000020279	1.05734	1.24908e-07	Syt11					ENSRNOG00000018039	-5.46992	6.14324e-06	Sncb
ENSRNOG00000057221	2.6244	1.42583e-07	Scn3b					ENSRNOG00000017149	-1.72846	6.73007e-06	Fam131b
ENSRNOG00000047143	3.75037	1.5902e-07	Fkbp1b					ENSRNOG00000010784	-2.58094	6.89492e-06	Scg3
ENSRNOG00000047891	5.21747	1.83455e-07	Foxg1					ENSRNOG00000022283	-7.53855	7.18432e-06	Lhfpl5
ENSRNOG00000007038	7.98983	2.30917e-07	Cntn5					ENSRNOG00000005850	-2.98918	7.2362e-06	Gdap1
ENSRNOG00000010784	2.49494	3.40396e-07	Scg3					ENSRNOG00000011624	-7.08445	1.0019e-05	Kcnq2
ENSRNOG00000013610	5.78916	3.94828e-07	Chrna5					ENSRNOG00000001057	-2.93364	1.05353e-05	Ctxn1
ENSRNOG00000011624	5.22234	4.32467e-07	Kcnq2					ENSRNOG00000020731	-2.92	1.34507e-05	Ppfia3
ENSRNOG00000003198	7.60941	4.42335e-07	RGD1305733					ENSRNOG00000050104	-3.40597	1.4981e-05	Clip3
ENSRNOG00000017712	6.60834	4.51651e-07	Cartpt					ENSRNOG00000018094	-1.94835	1.54682e-05	Sv2c
ENSRNOG00000018141	7.80633	5.11587e-07	RGD1307443					ENSRNOG00000020119	-1.08574	1.85315e-05	Pcdhac1
ENSRNOG00000020339	3.20968	5.23519e-07	Neurl1					ENSRNOG00000052880	-2.37046	1.85315e-05	Prph
ENSRNOG00000053889	3.68405	7.62476e-07	Celsr3					ENSRNOG00000007038	-6.99689	1.94846e-05	Cntn5
ENSRNOG00000003469	4.2179	9.40464e-07	MAST1					ENSRNOG00000051688	-2.65108	2.10013e-05	Syt15
ENSRNOG00000017568	5.28489	1.11495e-06	Rit2					ENSRNOG00000018337	-6.24312	2.10013e-05	Caly
ENSRNOG00000017149	2.00412	1.12673e-06	Fam131b					ENSRNOG00000053334	-1.46285	2.86884e-05	Stmn4
ENSRNOG00000007078	1.4805	1.20191e-06	Wisp1					ENSRNOG00000037695	-7.19979	3.01472e-05	Sgpp2
ENSRNOG00000014573	5.82305	1.90225e-06	Ckmt1b					ENSRNOG00000016358	-3.85635	5.18028e-05	Apba2
ENSRNOG00000032941	3.10716	1.90225e-06	Mab21l1					ENSRNOG00000009736	-5.08741	5.86682e-05	A4galt
ENSRNOG00000003675	4.85417	2.49344e-06	Ptchd1					ENSRNOG00000017136	-2.14446	5.89705e-05	Syt17
ENSRNOG00000028545	1.42755	3.61177e-06	Ahnak2					ENSRNOG00000027468	-2.73344	5.91774e-05	Slc6a15
ENSRNOG00000019161	2.22367	3.61177e-06	Cpeb1					ENSRNOG00000060599	-6.6772	7.66183e-05	Gabrb3
ENSRNOG00000016863	2.46359	3.61177e-06	Pnmal2					ENSRNOG00000013610	-4.84667	7.70976e-05	Chrna5
ENSRNOG00000014928	1.48098	3.83236e-06	Apba1					ENSRNOG00000017444	-4.70883	0.000103768	Nrsn1
ENSRNOG00000020117	-2.87925	4.48049e-06	Brms1					ENSRNOG00000011623	-5.6186	0.000106385	Rab3c
ENSRNOG00000006003	4.02381	4.60493e-06	Ctnna2					ENSRNOG00000011726	-5.96257	0.000124362	Grin1
ENSRNOG00000020151	3.40538	4.60493e-06	Cdh1					ENSRNOG00000012045	-2.97091	0.00014527	Adgrb3
ENSRNOG00000018337	7.13392	4.84868e-06	Caly					ENSRNOG00000016640	-2.74858	0.000151968	Dner
ENSRNOG00000053875	2.5762	5.00607e-06	Nacad					ENSRNOG00000027066	-4.63738	0.000151968	Stk32a
ENSRNOG00000058842	2.98922	5.25268e-06	Sptbn2					ENSRNOG00000004118	-3.85608	0.000157835	Frmpd4
ENSRNOG00000012045	4.54903	5.41755e-06	Adgrb3					ENSRNOG00000047300	-1.71287	0.000160933	Bdkrb2
ENSRNOG00000018385	7.17981	6.37688e-06	Chrm1					ENSRNOG00000053875	-2.09023	0.000184169	Nacad
ENSRNOG00000004067	2.21754	7.48563e-06	Nrcam					ENSRNOG00000041744	-6.43701	0.000200854	AABR07065531.1
ENSRNOG00000001057	3.07023	7.93753e-06	Ctxn1					ENSRNOG00000003897	-1.11319	0.00020642	Col1a1
ENSRNOG00000057616	2.77751	8.69521e-06	Ptch2					ENSRNOG00000051929	-3.93153	0.000233183	Phox2b
ENSRNOG00000014503	7.12836	1.35201e-05	Celf4					ENSRNOG00000025589	-6.25364	0.000233183	Jph4
ENSRNOG00000020644	2.19266	1.4328e-05	Nsg2					ENSRNOG00000017428	-1.16523	0.000233183	Map1b
ENSRNOG00000003897	1.57048	1.74861e-05	Col1a1					ENSRNOG00000011211	-4.30514	0.000254295	Pex5l
ENSRNOG00000005063	1.61444	1.96574e-05	Atl1					ENSRNOG00000005662	-6.87101	0.000261054	Grm7
ENSRNOG00000011623	7.06938	1.99176e-05	Rab3c					ENSRNOG00000006003	-3.5397	0.000286554	Ctnna2
ENSRNOG00000011726	6.92884	1.99176e-05	Grin1					ENSRNOG00000020339	-3.67074	0.000296895	Neurl1
ENSRNOG00000018441	1.9697	2.33408e-05	Ggt7					ENSRNOG00000055939	-2.53603	0.000300987	AABR07040690.1
ENSRNOG00000033835	1.17063	3.29928e-05	Dnm1					ENSRNOG00000008570	-2.21212	0.000326055	Cadps
ENSRNOG00000060599	6.70944	3.87425e-05	Gabrb3					ENSRNOG00000006093	-5.4938	0.000359329	LRRTM1
ENSRNOG00000004118	4.02783	3.9234e-05	Frmpd4					ENSRNOG00000018229	-4.85259	0.00037903	Slc45a1
ENSRNOG00000009736	4.50614	4.09167e-05	A4galt					ENSRNOG00000014928	-1.33956	0.000460319	Apba1
ENSRNOG00000020407	2.23871	4.14247e-05	Atcay					ENSRNOG00000017558	-1.21462	0.000460319	Tubb2a
ENSRNOG00000005850	2.4462	4.16288e-05	Gdap1					ENSRNOG00000018141	-4.68042	0.000494853	RGD1307443
ENSRNOG00000042309	2.26597	4.19509e-05	RGD1310049					ENSRNOG00000018385	-5.31647	0.000587396	Chrm1
ENSRNOG00000000105	1.18704	4.52885e-05	Cplx2					ENSRNOG00000033835	-1.22431	0.000587396	Dnm1
ENSRNOG00000027066	3.92628	4.58659e-05	Stk32a					ENSRNOG00000011452	-1.53398	0.000600671	Aldoc
ENSRNOG00000006093	4.20696	5.26479e-05	LRRTM1					ENSRNOG00000049676	-6.5226	0.000600911	St6galnac5
ENSRNOG00000005206	4.32026	5.71313e-05	Kcnq3					ENSRNOG00000042788	-3.54044	0.000626499	LOC102546963
ENSRNOG00000012556	3.1506	7.1875e-05	Isl1					ENSRNOG00000058842	-3.15964	0.000643077	Sptbn2
ENSRNOG00000061230	1.55172	8.13705e-05	L1cam					ENSRNOG00000020637	-6.46598	0.000667731	Hmx3
ENSRNOG00000051929	3.53265	8.85107e-05	Phox2b					ENSRNOG00000004067	-2.18963	0.000702506	Nrcam
ENSRNOG00000009862	1.55846	0.00010182	Olfm1					ENSRNOG00000018416	-4.62133	0.000702506	Ttbk1
ENSRNOG00000015675	3.15043	0.000117792	Nell1					ENSRNOG00000015303	-6.61164	0.000732999	Fbll1
ENSRNOG00000025589	6.28473	0.000122775	Jph4					ENSRNOG00000000693	-4.77382	0.000743218	Svop
ENSRNOG00000000693	3.56408	0.000154931	Svop					ENSRNOG00000004794	-0.820491	0.00100312	Rtn1
ENSRNOG00000019613	2.23577	0.000188235	Syt9					ENSRNOG00000024953	-6.38172	0.00100487	RGD1559441
ENSRNOG00000003800	4.92489	0.000201594	Rgs9					ENSRNOG00000006368	-2.61222	0.00104695	Lrrn3
ENSRNOG00000042788	3.8559	0.000216289	LOC102546963					ENSRNOG00000007078	-1.20659	0.00115714	Wisp1
ENSRNOG00000022283	5.70752	0.000216676	Lhfpl5					ENSRNOG00000003800	-3.53068	0.00119855	Rgs9
ENSRNOG00000013752	6.69962	0.00021966	Elavl3					ENSRNOG00000020117	2.88699	0.00127322	Brms1
ENSRNOG00000005299	2.37519	0.000247377	Kif5a					ENSRNOG00000011400	-6.46226	0.001293	Ralyl
ENSRNOG00000013290	2.03991	0.000256565	Nrip3					ENSRNOG00000057996	-5.91566	0.00132454	Phactr3
ENSRNOG00000014035	2.52426	0.000259943	Arhgef4					ENSRNOG00000000105	-1.04679	0.00147612	Cplx2
ENSRNOG00000049676	6.55458	0.000306326	St6galnac5					ENSRNOG00000014503	-5.28056	0.00148712	Celf4
ENSRNOG00000018416	4.25444	0.000308421	Ttbk1					ENSRNOG00000004353	-4.73071	0.00172106	Ppfia2
ENSRNOG00000041744	4.26158	0.000330235	AABR07065531.1					ENSRNOG00000005206	-4.07788	0.0017238	Kcnq3
ENSRNOG00000008947	1.33139	0.000336212	Cpz					ENSRNOG00000008915	-1.9483	0.00174817	Prima1
ENSRNOG00000051688	2.4358	0.000345872	Syt15					ENSRNOG00000052549	-5.13849	0.00179214	Chga
ENSRNOG00000008996	6.72737	0.000345955	Dpysl5					ENSRNOG00000054121	-5.06903	0.00200854	AABR07061178.1
ENSRNOG00000015303	6.64411	0.000361095	Fbll1					ENSRNOG00000027204	-1.15149	0.00222212	Map6
ENSRNOG00000025120	2.70673	0.000397919	Gli1					ENSRNOG00000009967	-6.44001	0.00250451	Otof
ENSRNOG00000037695	4.37651	0.000433098	Sgpp2					ENSRNOG00000020644	-1.88581	0.00253504	Nsg2
ENSRNOG00000024953	6.41349	0.000508787	RGD1559441					ENSRNOG00000017556	-5.09232	0.00285433	Chrm4
ENSRNOG00000010365	2.85781	0.00052362	Syn1					ENSRNOG00000005063	-1.45554	0.00285433	Atl1
ENSRNOG00000046848	0.783601	0.000553891	PCOLCE2					ENSRNOG00000001113	-2.52126	0.00346791	Mmd2
ENSRNOG00000001113	2.84637	0.000579422	Mmd2					ENSRNOG00000061230	-1.59467	0.00368324	L1cam
ENSRNOG00000018229	5.47053	0.00060418	Slc45a1					ENSRNOG00000025120	-1.70294	0.00370211	Gli1
ENSRNOG00000054121	4.0709	0.000629895	AABR07061178.1					ENSRNOG00000019161	-1.79314	0.0037267	Cpeb1
ENSRNOG00000011400	6.49455	0.000653159	Ralyl					ENSRNOG00000013658	-6.15648	0.00390593	Nefl
ENSRNOG00000028733	3.02522	0.000788067	Prkar1b					ENSRNOG00000008169	-3.99617	0.004032	Slc24a2
ENSRNOG00000018950	2.29686	0.000887284	Fa2h					ENSRNOG00000032150	-1.50497	0.00425441	Adcy2
ENSRNOG00000004353	5.33131	0.000963642	Ppfia2					ENSRNOG00000011937	-1.56811	0.00425441	Sgtb
ENSRNOG00000008169	3.95574	0.00109305	Slc24a2					ENSRNOG00000013752	-5.70639	0.00429135	Elavl3
ENSRNOG00000023861	1.53677	0.0011188	Snap91					ENSRNOG00000008947	-0.822009	0.00445577	Cpz
ENSRNOG00000011292	1.38893	0.00120142	Col1a2					ENSRNOG00000017445	-2.42206	0.00450527	Tubb2b
ENSRNOG00000009967	6.4717	0.00120142	Otof					ENSRNOG00000019613	-1.60532	0.00504168	Syt9
ENSRNOG00000008570	1.65113	0.00121886	Cadps					ENSRNOG00000042309	-1.5413	0.00504168	RGD1310049
ENSRNOG00000017556	5.15797	0.00123249	Chrm4					ENSRNOG00000047080	-5.26153	0.00504168	Gng4
ENSRNOG00000047300	2.05821	0.0013383	Bdkrb2					ENSRNOG00000004221	-3.02887	0.00556329	Lgr5
ENSRNOG00000005662	5.94038	0.00138748	Grm7					ENSRNOG00000004753	-1.73516	0.00556329	Napb
ENSRNOG00000052549	5.14981	0.00141576	Chga					ENSRNOG00000020638	-6.00361	0.00583711	Hmx2
ENSRNOG00000015625	2.36805	0.00143252	MGC116202					ENSRNOG00000008790	-5.46406	0.00625169	Gdap1l1
ENSRNOG00000057996	5.04772	0.00147242	Phactr3					ENSRNOG00000010607	-2.71756	0.00651395	Rnf208
ENSRNOG00000032150	1.58618	0.00154669	Adcy2					ENSRNOG00000004518	-1.48894	0.00670263	Cacnb1
ENSRNOG00000020731	2.30396	0.00156308	Ppfia3					ENSRNOG00000015675	-2.40784	0.00670263	Nell1
ENSRNOG00000000708	1.48522	0.00175896	Sgsm1					ENSRNOG00000059660	-3.00911	0.00670263	AABR07065531.5
ENSRNOG00000004753	2.01369	0.00200022	Napb					ENSRNOG00000050841	-1.47998	0.0068653	Ache
ENSRNOG00000027204	1.07953	0.00228665	Map6					ENSRNOG00000033618	-1.82824	0.00692442	Col28a1
ENSRNOG00000006368	3.14462	0.00236031	Lrrn3					ENSRNOG00000017346	-5.94037	0.00705556	Myt1
ENSRNOG00000007923	2.0591	0.00261962	Cgref1					ENSRNOG00000016863	-2.32982	0.00705556	Pnmal2
ENSRNOG00000009033	1.75209	0.00277622	Cntn2					ENSRNOG00000007923	-1.54619	0.00708321	Cgref1
ENSRNOG00000020637	5.53655	0.00306756	Hmx3					ENSRNOG00000028545	-1.31344	0.00724271	Ahnak2
ENSRNOG00000008790	5.4954	0.00309242	Gdap1l1					ENSRNOG00000018441	-1.54742	0.00791247	Ggt7
ENSRNOG00000017346	5.97214	0.00337833	Myt1					ENSRNOG00000023861	-1.66549	0.00830164	Snap91
ENSRNOG00000016768	5.95604	0.00387861	Oprl1					ENSRNOG00000018778	-2.04323	0.00914894	Cadm1
ENSRNOG00000020119	1.00409	0.00393757	Pcdhac1					ENSRNOG00000001416	-6.18172	0.00920519	LOC100909521
ENSRNOG00000008915	1.89607	0.00415199	Prima1					ENSRNOG00000046848	-0.818249	0.00950047	PCOLCE2
ENSRNOG00000001416	6.21469	0.00424095	LOC100909521					ENSRNOG00000027341	-2.89797	0.00973323	Tenm2
ENSRNOG00000001628	3.09975	0.00533274	Pcp4					ENSRNOG00000014035	-1.91903	0.00997864	Arhgef4
ENSRNOG00000023765	6.11781	0.00548291	Nyap2					ENSRNOG00000028362	-2.81838	0.0101588	LOC689991
ENSRNOG00000023603	5.82662	0.00561615	Amer3					ENSRNOG00000020355	-1.26428	0.0113198	Twist2
ENSRNOG00000006761	1.60118	0.00561615	Sh3gl2					ENSRNOG00000006595	-5.3306	0.0113198	Htr3a
ENSRNOG00000009700	3.80065	0.00602472	Dync1i1					ENSRNOG00000003755	-4.27095	0.0113988	Clgn
ENSRNOG00000047080	3.50731	0.00706496	Gng4					ENSRNOG00000023603	-5.79555	0.0115886	Amer3
ENSRNOG00000021110	1.05113	0.00730953	Mllt11					ENSRNOG00000014010	-1.23477	0.0115886	Gfra2
ENSRNOG00000040333	5.92523	0.007661	Nxph2					ENSRNOG00000023765	-6.08684	0.0116548	Nyap2
ENSRNOG00000010607	2.08598	0.00853834	Rnf208					ENSRNOG00000016221	-1.40085	0.0125869	Scn2b
ENSRNOG00000050841	1.19289	0.00947492	Ache					ENSRNOG00000027697	-2.02802	0.0154819	Nmnat2
ENSRNOG00000005770	1.51731	0.010838	Sostdc1					ENSRNOG00000014844	-1.30053	0.0154819	Kif21a
ENSRNOG00000008586	1.83291	0.0113974	Aldh1l2					ENSRNOG00000010146	-0.772264	0.0165228	Ndn
ENSRNOG00000003813	4.50912	0.0118098	Kcnk10					ENSRNOG00000028879	-1.88125	0.016563	Slc4a8
ENSRNOG00000006595	4.46705	0.0119756	Htr3a					ENSRNOG00000040333	-5.89282	0.016563	Nxph2
ENSRNOG00000016920	4.18611	0.0127239	Spire2					ENSRNOG00000015625	-1.97795	0.016563	MGC116202
ENSRNOG00000059660	1.88028	0.0127239	AABR07065531.5					ENSRNOG00000003812	-1.07471	0.0171154	Nlgn3
ENSRNOG00000052897	4.65191	0.012924	AABR07014983.3					ENSRNOG00000014025	-4.62076	0.0198471	Rasgrf1
ENSRNOG00000011937	1.42816	0.0132685	Sgtb					ENSRNOG00000060863	-2.06037	0.0229698	AABR07017145.1
ENSRNOG00000006075	1.04574	0.0136277	Fez1					ENSRNOG00000001892	-2.18491	0.0238538	Tbx1
ENSRNOG00000003241	5.61782	0.0171799	Gabrg2					ENSRNOG00000006075	-1.39155	0.0240961	Fez1
ENSRNOG00000001892	1.78457	0.0173515	Tbx1					ENSRNOG00000048365	-4.0755	0.0240961	LOC100911625
ENSRNOG00000017558	0.710803	0.0173793	Tubb2a					ENSRNOG00000028085	-1.74036	0.0240961	Tmem255a
ENSRNOG00000014010	1.07804	0.0173826	Gfra2					ENSRNOG00000032941	-2.03505	0.0243734	Mab21l1
ENSRNOG00000003755	2.84949	0.0174202	Clgn					ENSRNOG00000016091	-5.46972	0.0248138	Tmem169
ENSRNOG00000016358	2.79571	0.0187472	Apba2					ENSRNOG00000028404	-3.50675	0.0248138	Ppp1r1b
ENSRNOG00000016640	1.74573	0.019866	Dner					ENSRNOG00000016920	-4.20273	0.0249435	Spire2
ENSRNOG00000014025	3.67693	0.0201005	Rasgrf1					ENSRNOG00000020151	-2.20458	0.0289522	Cdh1
ENSRNOG00000017969	5.57444	0.0201668	Olfm3					ENSRNOG00000000321	-1.57475	0.0299176	Cd24
ENSRNOG00000028879	1.79891	0.0221128	Slc4a8					ENSRNOG00000000525	-1.50947	0.0299723	Pi16
ENSRNOG00000016091	4.60642	0.0226156	Tmem169					ENSRNOG00000008586	-1.31515	0.0299819	Aldh1l2
ENSRNOG00000004794	0.516698	0.0251555	Rtn1					ENSRNOG00000021110	-1.24297	0.0310984	Mllt11
ENSRNOG00000027468	1.87816	0.0256995	Slc6a15					ENSRNOG00000009033	-1.53949	0.0320713	Cntn2
ENSRNOG00000000525	1.87886	0.0275631	Pi16					ENSRNOG00000030515	-2.5806	0.0337836	Nfasc
ENSRNOG00000028404	2.8111	0.0286958	Ppp1r1b					ENSRNOG00000018305	-5.50966	0.0338079	St8sia3
ENSRNOG00000004518	1.30067	0.0304011	Cacnb1					ENSRNOG00000006761	-1.42183	0.0342247	Sh3gl2
ENSRNOG00000003812	0.782912	0.0313122	Nlgn3					ENSRNOG00000018950	-1.67932	0.036263	Fa2h
ENSRNOG00000028085	1.84165	0.031377	Tmem255a					ENSRNOG00000003241	-5.58556	0.0380608	Gabrg2
ENSRNOG00000016221	1.4165	0.0353511	Scn2b					ENSRNOG00000008996	-4.28051	0.0388152	Dpysl5
ENSRNOG00000027697	1.56521	0.036313	Nmnat2					ENSRNOG00000005770	-1.85273	0.0388152	Sostdc1
ENSRNOG00000048365	2.92136	0.036313	LOC100911625					ENSRNOG00000017659	-2.50065	0.0396893	Hs3st2
ENSRNOG00000009946	0.755919	0.0373737	Ldlr					ENSRNOG00000016768	-4.96276	0.0399758	Oprl1
ENSRNOG00000017136	1.36433	0.0396399	Syt17					ENSRNOG00000012556	-2.04356	0.041191	Isl1
ENSRNOG00000053334	1.25726	0.040916	Stmn4					ENSRNOG00000059865	-6.54382	0.042658	AC118794.1
ENSRNOG00000020638	4.17269	0.0421217	Hmx2					ENSRNOG00000057616	-1.66372	0.042658	Ptch2
ENSRNOG00000017659	2.59842	0.0451077	Hs3st2					ENSRNOG00000017969	-5.54326	0.0446478	Olfm3
ENSRNOG00000060863	1.61698	0.0482951	AABR07017145.1					ENSRNOG00000001628	-2.80161	0.0454412	Pcp4
ENSRNOG00000059865	5.07331	0.0487504	AC118794.1					ENSRNOG00000003813	-4.41199	0.0454412	Kcnk10
ENSRNOG00000014751	2.15092	0.0488208	Ret					ENSRNOG00000001115	-2.29192	0.0471483	Slc29a4
ENSRNOG00000004221	2.95684	0.049053	Lgr5					ENSRNOG00000052897	-3.67216	0.048582	AABR07014983.3
ENSRNOG00000018305	4.57985	0.0492204	St8sia3					ENSRNOG00000013290	-1.99405	0.0487052	Nrip3
